# Supplementary material for: A meta-evaluation of the quality of reporting and execution in ecological meta-analyses
Source: PLoS One. 2023 Oct 12;18(10):e0292606. doi: 10.1371/journal.pone.0292606 (PMC10569516; doi:10.1371/journal.pone.0292606)
Supplement: S6 Appendix — This rmarkdown file (.Rmd) includes the code to conduct the data analysis and create Figs 1 to 5. (RMD) [file pone.0292606.s013.Rmd]

---
title: "Appendix S6: R Code"
author: "Paula Pappalardo, Chao Song, Bruce A. Hungate, Craig W. Osenberg"
date: "From: A meta-evaluation of the quality of reporting and execution in ecological
  meta-analyses"
output:
  pdf_document: default
  html_document:
    df_print: paged
  word_document: default
csl: apa.csl
bibliography: References.bib
always_allow_html: yes
---

# Setup 

Set up options, packages, and useful objects for plots.

```{r setup, echo = T, warning = F, eval=T,  message = F, comment = ""}
library(knitr)

# tidy options

knitr::opts_chunk$set(echo = T, eval= T, warning = F, message = F, comment = "",
                      tidy.opts = list(width.cutoff = 55), tidy = TRUE)

```

```{r things we need, results='hide', warning = F,  message = F}
# libraries we need

library(tidyverse)
library(readxl)
library(kableExtra)
library(pander)
library(flextable)
library(scales)
library(data.table)

# nice format for plots

niceplot <- theme_bw() +
  theme(panel.grid.major = element_blank(),
        panel.grid.minor = element_blank(),
        axis.title.x = element_text(face = "bold", size = 14,
                                    margin = margin(t = 20, r = 0, b = 0, l = 0)),
        axis.title.y = element_text(face = "bold", size = 14,
                                    margin = margin(t = 0, r = 20, b = 0, l = 0)),
        axis.text.x = element_text(size = 13),
        axis.text.y = element_text(size = 13),
        legend.text = element_text(size = 13),
        legend.title = element_text(size = 13),
        legend.position = "right")  

# Color blind palette with grey:

cbPalette <- c("#999999", "#E69F00", "#56B4E9", "#009E73",
               "#F0E442", "#0072B2", "#D55E00", "#CC79A7", "#000000")
```

# Overview

This code generates the table and figures by compiling information from the Pappalardo et al., [1] dataset, adding new data obtained from re-reviewing the meta-analysis compiled by Pappalardo et al (2020), and the information extracted from previous review papers. There is code to reanalyze, clean, summarize, plot, and organize data. Note that you may have to edit the paths after you download the data. We used an R project with the folders: data (data compiled by us), papers (which included data from other publications), objects (to save temporary R objects).

# Load data 

First we load the data compiled from previous review papers, from data file "DataFiles_compilation-of-previous-review-papers_2023-07-12.xlsx".

## New data generated (or compiled) by this study

```{r load new data compiled from previous review papers}
# Load data compiled from the 18 reviews or quality of meta-analyses

paper_info <- as.data.frame(read_excel("data/DataFiles_compilation-of-previous-review-papers.xlsx",
                                       sheet= "paperInfo",
                                       range= cell_cols("A:J")))
qual_data <- as.data.frame(read_excel("data/DataFiles_compilation-of-previous-review-papers.xlsx",
                                      sheet= "paperTopics",
                                      range= cell_cols("A:L")))
criteria <- as.data.frame(read_excel("data/DataFiles_compilation-of-previous-review-papers.xlsx",
                                     sheet= "criteria",
                                     range= cell_cols("A:P")))

```

```{r load new data of re reviewing Pappalardo et al}
# load new data for Pappalardo et al. [1] papers

papp_new <- as.data.frame(read_excel("data/DataFiles_new-data-from-Pappalardo-et-al.xlsx", sheet= "newData",
                                     range= cell_cols("A:R")))

```


## Data from other publications

The dataset from Pappalardo et al. [1] is available as a Dryad Data Package here: https://datadryad.org/stash/dataset/doi:10.5061/dryad.zw3r22863). We used their file "Pappalardo_etal_LiteratureReview_Dataset.xlsx".

```{r load data from Pappalardo et al}
# load data from Pappalardo et al. 2020

papp_rev <- as.data.frame(read_excel("papers/Pappalardo_etal_LiteratureReview_Dataset.xlsx",
                                     sheet= "Revision", range= cell_cols("A:J")))

papp_main <- as.data.frame(read_excel("papers/Pappalardo_etal_LiteratureReview_Dataset.xlsx",
                                      sheet= "ClimChange", range= cell_cols("A:AJ")))
```


We used data from Cadotte et al. [8] supplementary material for some calculations, their data is available here: https://link.springer.com/article/10.1007/s10682-012-9585-z as a .txt file. 

```{r load data from Cadotte et al}
# Load data from Cadotte et al., 2012 "Gauging the impact of meta-analysis on ecology"

cado <- fread("papers/Cadotte_etal_10682_2012_9585_MOESM2_ESM.txt")
```


&nbsp;

# Methods

## Table 1 

__Table 1. Compilation of meta-analysis that reviewed quality of reporting in biological meta-analysis.__ 

```{r create Table 1}
# create table

mytable <- paper_info %>%
  dplyr::select(authors, paper.id, topic.area, time.period, n.papers.analyzed) %>% 
  dplyr::rename(Publication = authors,
                Area = topic.area,
                "Time period" = time.period,
                "N meta-analysis reviewed" = n.papers.analyzed) %>% 
  dplyr::arrange(Publication)

# display table

set_flextable_defaults(fonts_ignore = T)
flextable(mytable, cwidth = 1)
```
&nbsp; 

## Summarizing data

### Criteria reanalyzed from Pappalardo et al. [1] dataset

Appendix S1 details the variables that were used or re-analyzed from data collected by Pappalardo et al. [1]. The code below re-analyzes data for each criterion and converts it to percent compliance.

```{r criteria reanalyzed from Pappalardo}
# count number of papers analyzed in Pappalardo et al. 

n.papers <- length(unique(papp_main$paper.id))

# ------------ Item: References provided

ref <- papp_main %>%
  dplyr::select(paper.id, ref.provided) %>%
  dplyr::filter(!ref.provided == "own data") %>% 
  dplyr::mutate(comply = case_when(ref.provided == "yes" ~ 1,
                                   ref.provided == "yes, DOI provided" ~ 1,
                                   ref.provided == "partially" ~ 0.5,
                                   ref.provided == "No, their appendix link doesn't work and the corresponding author didn't reply to my email" ~ 0,
                                   ref.provided == "no" ~ 0))

# subtract 1 of the n.total because of N/A paper

percent.references <- (sum(ref$comply)*100/(n.papers - 1))

# ----------- Item: literature search detailed

litsearch <- papp_main %>%
  dplyr::select(paper.id, lit.search.explained,
                prisma.explained, keywords.explained) %>%
  dplyr::filter(!lit.search.explained == "no need, authors data") %>% 
  dplyr::mutate(comply = if_else(lit.search.explained == "yes" &
                                     keywords.explained == "yes",  1, 0))
                                   

# subtract 1 of the n.total because of N/A paper
# calculate percentage of papers complying

percent.litsearch <- (sum(litsearch$comply) * 100 / (n.papers - 1))

# ----------- Item: weighting

# reclasify the weighting column (yes, no, not mentioned)

did.yes <- c("weighted", "sample size", "inverse variance",
             "weighted, type not mentioned", "weighted and unweighted",
             "unweighted and weighted", "they designed their own weight",
             "weighted by number of cases", "AICc weights",
             "inverse within study variance (not the classical)",
             "weighted by number of effects aggregated in averaged effect",
             "inverse variance, unweighted, and probably precision",
             "unweighted (weighted too by variance and sample size but obtained similar results and reported unweighted)")

did.no <- c("unweighted but with fixed se", "unweighted" )

not.mentioned <- c("probably precision, not mentioned",
                   "not mentioned")

weigths <- papp_main %>% 
  dplyr::select(paper.id, weighting) %>% 
  dplyr::mutate(comply = case_when(weighting %in% did.yes ~ 1,
                                   weighting %in% did.no ~ 0,
                                   weighting %in% not.mentioned ~ 0))

# calculate percentage of papers complying

percent.weighted <- (sum(weigths$comply) * 100) / n.papers

# identify instances where papers weighted the effect sizes and types of weights

inv.var <- c("inverse variance", "inverse variance, unweighted, and probably precision")
sample.size <- c("sample size") 

n.inv.var <- papp_main %>% 
  dplyr::filter(weighting %in% inv.var) %>% 
  nrow()

# calculate percentage of papers complying

percent.inv.var <- (n.inv.var * 100) / n.papers

n.sample.size <- papp_main %>% 
  dplyr::filter(weighting %in% sample.size) %>% 
  nrow()

percent.sample.size <- (n.sample.size * 100) / n.papers


# ----------- Item: dataset used for meta-analysis

data.provided <- papp_main %>% 
  dplyr::select(paper.id, eff.provided, var.provided, original.data.provided) %>% 
  dplyr::mutate(comply = case_when(original.data.provided == "yes" ~ 1,
                                   eff.provided == "yes" &
                                     var.provided %in% c("yes", "se provided",
                                                         "sd provided") ~ 1,
                                   eff.provided == "yes" &
                                     var.provided == "no" ~ 0.5,
                                   TRUE ~ 0))
# calculate percentage of papers complying

percent.data <- (sum(data.provided$comply) * 100) / n.papers


# ---------- Item: data used to calculate effect sizes (raw data)

raw.data.provided <- papp_main %>% 
  dplyr::select(paper.id, eff.provided, var.provided, original.data.provided) %>% 
  dplyr::mutate(comply = case_when(original.data.provided == "yes" ~ 1,
                                   original.data.provided == "partially" ~ 0.5,
                                   original.data.provided == "no" ~ 0,
                                   TRUE ~ 0))
# calculate percentage of papers complying

percent.raw.data <- (sum(raw.data.provided$comply) * 100) / n.papers


# ----------- Item: software provided

software <- papp_main %>% 
  dplyr::filter(!software == "not mentioned") %>% 
  nrow()

percent.software <- (software * 100) / n.papers


# ----------- Item: Specifying meta-analytic model

metamodel <- papp_main %>% 
  dplyr::filter(!(grepl("not mentioned", data.analysis) |
                    grepl("not clear", data.analysis))) %>% 
  nrow()

percent.model <- (metamodel * 100) / n.papers

# ----------- Item: Specifying confidence interval

ci <- papp_main %>% 
  dplyr::filter(!(grepl("not mentioned", ci.type))) %>% 
  nrow()

percent.ci <- (ci * 100) / n.papers

# remove things not in use

rm(did.no, did.yes, metamodel, n.sample.size, n.papers,
   n.inv.var, software, sample.size,  not.mentioned,
   inv.var, ref, weigths, litsearch, ci, data.provided)

```

### Criteria reanalyzed from Cadotte et al., [8] dataset

```{r criteria reanalyzed from Cadotte et al 2012}
# ------------ Item: Controlled for phylogenetic non-independence

cado_applicable <-  cado %>%
  dplyr::filter(No_species > 3)

cado_phylo <- cado_applicable %>%
  dplyr::select(First_author, No_species, Phylogeny_included) %>% 
  dplyr::mutate(comply = case_when(Phylogeny_included == 1 ~ 1,
                                   Phylogeny_included == 2 |
                                     Phylogeny_included == 3 ~ 0.5,
                                   Phylogeny_included == 0 ~ 0,
                                   is.na(Phylogeny_included) ~ 0))

p_cado_phylo <- (sum(cado_phylo$comply, na.rm = T) * 100) / nrow(cado_applicable)

# ------------ Item: Number of studies and number of effect sizes

cado_nstud <- cado %>% 
  filter(!(is.na(No_publications) |is.na(No_datasets_or_studies))) 
  
p_cado_nstud <- (nrow(cado_nstud) * 100) / nrow(cado)  

# remove objects not needed 

rm(cado_applicable, cado_nstud, cado_phylo)
```

### Criteria added in this study from meta-analyses reviewed by Pappalardo et al. [1]

Appendix S1 also includes new variables that were obtained by re-reviewing the meta-analyses compiled by Pappalardo et al. [1]. The code below loads the newly collected data, and calculates the percent compliance for the different criteria.

```{r get percentage of compliance for new data}
# calculate numbers of papers 
n.papers <- nrow(papp_new)

# Publication bias-----------------

# one study (99_Barrett and Hollister 2016) used their own data and it was removed from the total for the calculation of percentage of papers complying with publication bias
n.pubbias <- papp_new %>% 
  dplyr::filter(publication.bias == "yes") %>% 
  nrow()

percent.pubbias <- (n.pubbias * 100) / (n.papers - 1)

# Sensitivity analysis-----------------

n.sensitivity <- papp_new %>% 
  dplyr::filter(sensitivity.analysis == "yes") %>% 
  nrow()

percent.sensitivity <- (n.sensitivity * 100) / n.papers

# Controlling for phylogeny-----------------

not.applicable <- papp_new %>% 
  dplyr::filter(phylogeny == "not applicable") %>% 
  nrow()

phylo <- papp_new %>% 
  dplyr::select(paper.id, phylogeny) %>%
  dplyr::filter(phylogeny != "not applicable") %>%
  dplyr::mutate(comply = case_when(phylogeny == "yes" ~ 1,
                                   phylogeny == "no" ~ 0,
                                   phylogeny == "partially" ~ 0.5))

percent.phylo <- (sum(phylo$comply) * 100) / (n.papers - not.applicable)

# Inclusion/Exclusion criteria-----------------

not.applicable <- papp_new %>% 
  dplyr::filter(inclusion.exclusion == "not applicable") %>% 
  nrow()

inclusion <- papp_new %>% 
  dplyr::select(paper.id, inclusion.exclusion) %>%
  dplyr::filter(inclusion.exclusion != "not applicable") %>%
  dplyr::mutate(comply = case_when(inclusion.exclusion == "yes" ~ 1,
                                   inclusion.exclusion == "no" ~ 0,
                                   inclusion.exclusion == "partially" ~ 0.5))

percent.inclusion <- (sum(inclusion$comply) * 100) / (n.papers - not.applicable)

# Non-independence----------------------

nonindep <-  papp_new %>% 
  dplyr::select(paper.id, acknowledge_nonindependence) %>% 
  dplyr::mutate(comply = case_when(acknowledge_nonindependence == "yes" ~ 1,
                                   acknowledge_nonindependence == "no" ~ 0))

percent.nonindep <- (sum(nonindep$comply, na.rm = T) * 100) / n.papers

# Number of studies and number of effect sizes-------------------------
# Below, we correct one mistake in the dataset by Pappalardo et al., (2020);
# the publication by Luo et al., (2015) was reported as having included 216 papers,
# but that was before excluding some papers, the correct final number of papers
# should have been 31, which is the one we used in this paper.

numbers <- papp_new %>% 
  dplyr::select(paper.id, total.n.effects, methods_nonindependence,
                acknowledge_nonindependence, source_nonindependence) %>% 
  dplyr::left_join(papp_main, by = "paper.id")  %>% 
  dplyr::mutate(comply = if_else(!is.na(total.n.effects) & !is.na(total.n.papers), 1, 0),
                # correct mistake from Pappalardo et al., 2020
                total.n.papers = if_else(paper.id == 130, 31,
                                         as.numeric(total.n.papers))) %>% 
  dplyr::select(paper.id, total.n.effects, total.n.papers, comply,
                methods_nonindependence, acknowledge_nonindependence,
                source_nonindependence)

percent.numbers <- (sum(numbers$comply, na.rm = T) * 100) / n.papers

# save numbers dataset for ESA plots
save(numbers, file = "objects/numbers.R")

# Describe packages---------------------------------------------------

packages <- papp_new %>% 
  dplyr::select(paper.id, packages.availability) %>% 
  dplyr::mutate(comply = if_else(packages.availability == "yes", 1, 0)) 

n.applicable <- packages %>%
  dplyr::filter(!is.na(packages.availability))

percent.packages <- (sum(packages$comply, na.rm = T) * 100) / nrow(n.applicable)

# Describe functions-------------------------------------------------

functions <- papp_new %>% 
  dplyr::select(paper.id, functions.availability) %>% 
  dplyr::mutate(comply = if_else(functions.availability == "yes", 1, 0)) 

percent.functions <- (sum(functions$comply, na.rm = T) * 100) / nrow(n.applicable)

# Describe code-------------------------------------------------

code <- papp_new %>% 
  dplyr::select(paper.id, code.availability) %>% 
  dplyr::mutate(comply = if_else(code.availability == "yes", 1, 0)) 

percent.code <- (sum(code$comply, na.rm = T) * 100) / nrow(n.applicable)

# Temporal analysis-------------------------------------------------

temporal <- papp_new %>% 
  dplyr::select(paper.id, temporal.analysis) %>% 
  dplyr::mutate(comply = if_else(temporal.analysis == "yes", 1, 0)) 

percent.temporal <- (sum(temporal$comply, na.rm = T) * 100) / n.papers

# remove things not in use

rm(n.papers, n.pubbias, n.sensitivity, not.applicable, phylo, inclusion)
```

### Temporal trends

Code to summarize the range of years reported in meta-analyses review by Pappalardo et al. [1] that we report in the Discussion section.

```{r analyze temporal trends}
# get percentage of papers with information on years

withinfo <- papp_new %>% 
  dplyr::filter(!is.na(year.min) & !is.na(year.max)) %>% 
  nrow()

p_withinfo <- (withinfo * 100)/ 96
  
# percentage that reported only the final year (not used in final MS version)

onlyfinal <- papp_new %>% 
  dplyr::filter(is.na(year.min) & !is.na(year.max)) %>% 
  nrow()

p_onlyfinal <- (onlyfinal * 100)/ 96

# get summary for range of years analyzed

range <- papp_new %>%
  dplyr::filter(!is.na(year.min) & !is.na(year.max)) %>%
  dplyr::mutate(range = as.numeric(year.max) - as.numeric(year.min)) %>% 
  summarise(min_range = min(range), max_range = max(range),
            median_range = median(range), mean_range = mean(range))

```

### Nonindependence analysis

Code for the data analysis of non-independence.

```{r analyze data from nonindependence analysis}

# ---- Acknowledge

# Analyze how many papers acknowledge non independence

ack <- papp_new %>%
  add_count(acknowledge_nonindependence) %>% 
  distinct(acknowledge_nonindependence, n) %>% 
  mutate(percent = (n *100)/nrow(papp_new),
         code = "Acknowledged") %>% 
  rename(response = acknowledge_nonindependence)
  
n_ack <- ack %>% filter(response == "yes")

# ---- Addressed

# Analyze how many papers addressed non independence

addressed <- papp_new %>%
  filter(acknowledge_nonindependence == "yes") %>% 
  add_count(address_nonindependence) %>% 
  distinct(address_nonindependence, n) %>% 
  mutate(percent = (n *100)/n_ack$n,
         code = "Addressed") %>% 
  rename(response = address_nonindependence)

# ---- Methods to address non-independence

# Analyze which methods were used to addressed non independence
# Cases where two methods were used were added into each category

method <- papp_new %>%
  filter(address_nonindependence == "yes") %>% 
  mutate(model = ifelse(grepl("model", methods_nonindependence), 1, 0),
         average = ifelse(grepl("average", methods_nonindependence), 1, 0),
         choose = ifelse(grepl("choose", methods_nonindependence), 1, 0),
         tested = ifelse(grepl("tested", methods_nonindependence), 1, 0))

# count how many used each method (can be multiple contributions per study)
methods_ns <- colSums(method[,c("model", "average", "choose", "tested")])

# calculate percentage that used each method (will not add to 100% because of multiple contributions)
methods_ps <- (100 * colSums(method[,c("model", "average", "choose", "tested")]))/nrow(method)

methods_df <- data.frame(response = names(methods_ns),
                         n = methods_ns,
                         percent = methods_ps,
                         code = "Methods",
                         row.names = NULL)

# ---- Source of non-independence

source <- papp_new %>%
  filter(acknowledge_nonindependence == "yes") %>% 
  mutate(sample = ifelse(grepl("sample", source_nonindependence), 1, 0),
         study = ifelse(grepl("study", source_nonindependence), 1, 0))

# count how many for each source of non independence (can be multiple contributions per study)
source_ns <- colSums(source[,c("sample", "study")])

# calculate percentage for each source (will not add to 100% because of multiple contributions)
source_ps <- (100 * colSums(source[,c("sample", "study")]))/nrow(source)

source_df <- data.frame(response = names(source_ns),
                         n = source_ns,
                         percent = source_ps,
                         code = "Source",
                         row.names = NULL)

# ---- Combine data for plotting

nonindep_data <- ack %>% bind_rows(addressed, methods_df, source_df)

```


## Populating and standardizing information

Because some review papers reported the numbers of papers complying (or not complying) with the quality or execution criteria, and others reported the percent of papers that complied with a criteria, we standardized all of the information to percent compliance. We did our best to "match" criteria even when authors used different language but refer to the same topic. Appendix S1 details how data was extracted for each criterion from each review paper.

```{r standardizing data}
# combine old and new data, standardize to percent compliance

qual_data_all <- qual_data %>% 
  dplyr::left_join(paper_info, by = "paper.id") %>% 
  dplyr::select(-n.papers.screened, -n.papers.fulltext, -Notes) %>% 
  dplyr::mutate(percent.yes =
                  ifelse(is.na(percent.yes),
                         (n.yes * 100)/n.papers.analyzed,
                         percent.yes)) %>%
  dplyr::mutate(percent =
                  case_when(# add new or extracted info for data from Pappalardo et al., 2020
                    paper.id == "papp2020" & criteria.id == 1 ~ percent.litsearch,
                    paper.id == "papp2020" & criteria.id == 4 ~ percent.model,
                    paper.id == "papp2020" & criteria.id == 13 ~ percent.references,
                    paper.id == "papp2020" & criteria.id == 12 ~ percent.software,
                    paper.id == "papp2020" & criteria.id == 3 ~ percent.weighted,
                    paper.id == "papp2020" & criteria.id == 9 ~ percent.sensitivity,
                    paper.id == "papp2020" & criteria.id == 11 ~ percent.phylo,
                    paper.id == "papp2020" & criteria.id == 8 ~ percent.pubbias,
                    paper.id == "papp2020" & criteria.id == 2 ~ percent.inclusion,
                    paper.id == "papp2020" & criteria.id == 16 ~ percent.ci,
                    paper.id == "papp2020" & criteria.id == 14 ~ percent.data,
                    paper.id == "papp2020" & criteria.id == 15 ~ percent.nonindep,
                    paper.id == "papp2020" & criteria.id == 18 ~ percent.numbers,
                    paper.id == "papp2020" & criteria.id == 19 ~ percent.packages,
                    paper.id == "papp2020" & criteria.id == 20 ~ percent.functions,
                    paper.id == "papp2020" & criteria.id == 23 ~ percent.code,
                    paper.id == "papp2020" & criteria.id == 10 ~ percent.temporal,
                    paper.id == "papp2020" & criteria.id == 17 ~ percent.raw.data,
                    # add calculated info for Cadotte et al., 2012
                    paper.id == "cado2012" & criteria.id == 11 ~ p_cado_phylo,
                    paper.id == "cado2012" & criteria.id == 18 ~ p_cado_nstud,
                    TRUE ~ percent.yes)) %>% 
  dplyr::mutate(first_year = as.numeric(str_split_fixed(time.period, "-", 2)[,1]),
                final_year = as.numeric(str_split_fixed(time.period, "-", 2)[,2]),
                mid_point = round((final_year - first_year)/2 + first_year, 0)) 
 
  
# add type of criteria and select columns of interest

cri.type <- criteria %>% select(criteria.type, criteria.id)

# Prepare data for plots

toplot <- qual_data_all %>% 
  dplyr::left_join(cri.type) %>% 
  dplyr::select(paper.id, criteria.id, criteria.type, pub_year, mid_point,
                first_year, final_year, n.papers.analyzed,
                criteria, percent, time.period, topic.area) %>% 
  dplyr::filter(!is.na(percent)) %>% 
  dplyr::mutate(quantile = case_when(percent >= 75 ~ "high",
                                     percent >= 50 & percent < 75 ~ "moderate",
                                     percent >= 25 & percent < 50 ~ "low",
                                     percent < 25 ~ "very low"),
                quantfact = factor(quantile, levels = c("high", "moderate", "low", "very low")))

# save object "toplot" to use it for the supporting information

save(toplot, file = "objects/toplot.R")

# remove things not in use

rm(percent.data, percent.inclusion, percent.litsearch, percent.model,
   percent.phylo, percent.pubbias, percent.references, percent.software,
   percent.sensitivity, percent.weighted, p_cado_nstud, p_cado_phylo,
   percent.raw.data)
```

# Figures

We used the code below to create figures 2-5 for the main manuscript. Figures 2 and 3 were edited in Power Point to make all the titles legible and remove some of the background color. Figure 4 was used directly from the R version. Figure 5 was edited in Power Point

&nbsp; 

```{r Figure Reporting criteria, fig.width= 16, fig.height= 8}
reporting <- toplot %>% 
  filter(criteria.type == "Reporting") %>%
  filter(!criteria == "Type of uncertainty interval was described") %>%
  filter(!criteria == "Describe effect size used") %>% 
  filter(!criteria == "The number of studies excluded at each stage of screening") %>%
  filter(paper.id != "roma2021b") %>% 
  arrange(percent) 

save(reporting, file = "objects/reporting.R")

reporting_plot <- ggcharts::bar_chart(
    data= reporting,
    x= paper.id,
    y= percent,
    fill = quantfact,
    facet= criteria,
  ) +
  scale_fill_manual(values = c("#009E73", "#999999", "#E69F00", "#D55E00"), "Overall performance:") +
  labs(x = "Review ID", y = "Percent of papers complying with each Reporting criterion")

reporting_plot

# save figure as pdf
ggsave("figures/Fig2_R.pdf", reporting_plot, width = 13, dpi = 300)
```


```{r Figure Execution criteria, fig.width= 15, fig.height=10}

execution <- toplot %>% 
  filter(criteria.type == "Execution") %>% 
  filter(!criteria == "Standard metrics") %>% 
  arrange(percent) 

save(execution, file = "objects/execution.R")

execution_plot <- ggcharts::bar_chart(
    data= execution,
    x= paper.id,
    y= percent,
    fill = quantfact,
    facet= criteria
  ) +
  scale_fill_manual(values = c("#009E73", "#999999", "#E69F00", "#D55E00"), "Overall performance:") +
  labs(x = "Review ID", y = "Percent of papers complying with each Execution criterion")

execution_plot + ylim(0, 100)

# save figure as pdf
ggsave("figures/Fig3_R.pdf", execution_plot, width = 13, dpi = 300)
```


```{r Figure Papers versus effects, fig.width= 5, fig.height= 4}

# # first plot for initial submission
# numbers %>% 
#   filter(!is.na(total.n.effects) & !is.na(total.n.papers)) %>%
#   #filter(!paper.id == 139 & ! paper.id == 166) %>%
#   ggplot(aes(x = total.n.papers, y = total.n.effects)) +
#   geom_point(size = 3, shape = 21, fill = "gray85") +
#   niceplot +
#   geom_abline(slope = 1, linetype = "dashed") +
#   labs(x= "Number of papers", y= "Number of effect sizes") +
#   scale_colour_manual(values=cbPalette) +
#   scale_x_log10() +
#   scale_y_log10() 

thispalette <- c("#E69F00", "#D55E00", "#0072B2", "#000000")

# edited plot for revision
source <- numbers %>%
  filter(!is.na(total.n.effects) & !is.na(total.n.papers)) %>%
  mutate(source_nonindependence = ifelse(is.na(source_nonindependence), "not mentioned", source_nonindependence)) %>% 
  ggplot(aes(x = total.n.papers, y = total.n.effects,
             color= source_nonindependence)) +
  geom_point(size = 4, alpha = 0.7) +
  niceplot +
  geom_abline(slope = 1, linetype = "dashed") +
  labs(x= "Number of papers", y= "Number of effect sizes") +
  scale_colour_manual(values = thispalette, name = "Source of non-independence") +
  scale_x_log10() +
  scale_y_log10()

source

# save final figure
ggsave("figures/Fig4.pdf", source, width = 10, dpi = 300)
```

```{r Figure Non independence}
makeBarPlot <- function(mydf){
  mydf %>% ggplot(aes(x = response, y = percent, fill = response)) +
    geom_bar(stat = "identity", position = position_dodge(), colour = "black") + 
  ylim(0, 100) +
  coord_flip() +
  niceplot
} 

# To create single bar graphs

# ack %>% makeBarPlot
# addressed %>% makeBarPlot
# method %>% makeBarPlot
# source %>% makeBarPlot

# Plot all

nonindep_plot <- nonindep_data %>% 
  mutate(f_code = factor(code, levels= c("Acknowledged", "Source", "Addressed", "Methods"))) %>% 
ggplot(aes(x= reorder(response, percent), y= percent)) +
  geom_bar(stat = "identity", position = position_dodge()) +
  ylim(0, 100) +
  ylab("% papers") +
  xlab("") +
  facet_wrap(~ f_code, scales = "free") +
  niceplot

nonindep_plot

ggsave("figures/Fig5_R.pdf", nonindep_plot, width = 8, dpi = 300)
```
