# Supplementary material for: A meta-evaluation of the quality of reporting and execution in ecological meta-analyses
Source: PLoS One. 2023 Oct 12;18(10):e0292606. doi: 10.1371/journal.pone.0292606 (PMC10569516; doi:10.1371/journal.pone.0292606)
Supplement: S1 Data — This Microsoft Excel Worksheet (.xlsx) includes the compilation of all the references analyzed by previous reviews. (XLSX) [file pone.0292606.s014.xlsx]

## Sheet: paperInfo
source	paper.id	pub_year	paper_id	authors	topic.area	time.period	n.papers.screened	n.papers.fulltext	n.papers.analyzed	Notes	title
WOS	arch2015	2015	arch2015	Archmiller et al., 2015	molecular ecology	2003-2014	25		18	They only reviewed meta-analysis in the Molecular Ecology journal	Formalizing the definition of meta-analysis in Molecular Ecology
WOS	beil2022	2022	beil2022	Beillouin et al., 2022	global change	2001-2020			217	Used criteria based on Philibert et al., 2012 and Beillouin et al., 2019	A global overview of studies about land management, land-use change, and climate change effects on soil organic carbon
WOS	cado2012	2012	cado2012	Cadotte et al., 2012	ecology	1992-2008	457		240		Gauging the impact of meta-analysis on ecology
WOS	cham2012	2012	cham2012	Chamberlain et al., 2012	ecology and evolutionary biology	1992-2010	937		56	Of the 56 papers, they quantified which ones corrected by phylogeny, however for only 30 they repeated the analysis but incorporating the phylogeny	Does phylogeny matter? Assessing the impact of phylogenetic infromation in ecological meta-analysis
other	chau2010	2010	chau2010	Chaudhary et al., 2010	ecology	1992-2006			188		Advancing Synthetic Ecology: A Database System to Facilitate Complex Ecological Meta-Analyses
WOS	gate2002	2002	gate2002	Gates, 2002	ecology	1992-1998		41	29		Review of methodology of quantitative reviews using meta-analysis in ecology
WOS and Special Issue	jenn2012	2012	jenn2012	Jennions et al., 2012	sexual selection	1996-2012	881		94		Meta-analysis and sexual selection: past studies and future possibilities
WOS	kori2014	2014	kori2014	Koricheva & Gurevitch, 2014	plant ecology	1996-2013	1119	416	322		Uses and misuses of meta-analysis in plant ecology
WOS	lodi2021_fe	2021	lodi2021_fe	Lodi et al., 2021	freshwater ecology	1994-2017			114	Used the checklist from Koricheva and Gurevitch	Quality of meta-analyses in freshwater ecology: A systematic review
WOS	lodi2021_ee	2021	lodi2021_ee	Lodi et al., 2021	ecology and evolution	1992-2014			86	Used the checklist from Koricheva and Gurevitch; except for the heterogeneity criteria because these lot were 86 papers from Senior et al 2016,
Special Issue	naka2012	2012	naka2012	Nakagawa & Santos, 2012	ecology and evolution	2009-2011	390		100		Methodological issues and advances in biological meta-analysis
WOS	naka2022	2022	naka2022	Nakagawa et al., 2022	ecology and evolutionary biology	2010-2019	297	189	102	Reviewed papers compiled by O'dea et al 2021	Methods for testing publication bias in ecological and evolutionary meta-analyses
other	odea2021	2021	odea2021	ODea et al., 2021	ecology and evolutionary biology	2010-2019	297	189	102		Preferred Reporting Items for Systematic reviews and Meta-Analyses in ecology and evolutionary biology: A PRISMA extension
WOS	papp2020	2020	papp2020	Pappalardo et al., 2020	global change	2013-2016			96		Comparing traditional and Bayesian approaches to ecological meta-analysis
WOS	phil2012	2012	phil2012	Philibert et al., 2012	agronomy	2001-2011	1729		73	Analyzed each meta-analysis inside a paper as separate entities, so from 55 papers they analyzed 73 quanitative meta-analyses	Assessment of the quality of meta-analysis in agronomy
other	robe2006	2006	robe2006	Roberts et al., 2006	conservation, ecology, and environmental management	2003-2005		279	73		Are review articles a reliable source of evidence to support conservation and environmental management? A comparison with medicine
WOS	roma2021a	2021	roma2021a	Romanelli et al., 2021	restoration ecology	2009-2019	529	127	63		Reliability of evidence-review methods in restoration ecology
WOS	seni2016	2016	seni2016	Senior et al., 2016	ecology and evolution	1992-2014	700		325		Heterogeneity in ecological and evolutionary meta-analysis: its magnitude and implications
WOS	vett2013	2013	vett2013	Vetter et al., 2013	ecology and conservation biology	2002-2011	160	133	133	From a first round of 133 papers, they kept 83 for the second round of analysis. But percent weighting was from the 133	Meta-analysis: A need for well-defined usage in ecology and conservation biology

## Sheet: paperTopics
paper.id	criteria.id	criteria	percent.not.relevant	percent.yes	percent.no	percent.partially	n.not.relevant	n.yes	n.no	n.partially	Notes
arch2015	1	Full details of bibliographic searches						4			Counting as 1 when they had "1" for both "Boolean operators" and "Search databases and dates" in Table S1
arch2015	2	Inclusion/exclusion criteria						17			Counting number of "1"s in their "Exclusion/inclusion criteria" in Table S1
arch2015	3	Weighted effect sizes by study precision						6			Counting number of "1"s in "Individual study weight calculation" in their Table S1
arch2015	4	Meta-analytical model						6			Counting number of "1"s in "Model choice" in their Table S1
arch2015	5	Quantified heterogeneity in effect sizes						4			Counting number of "1"s in "Heterogeneity estimation" in their Table S1
arch2015	6	Explored causes of heterogeneity						9			Counting number of "1"s in "Sub-group analysis" in their Table S1
arch2015	8	Tested for publication bias						6			Counting number of "1"s for "Publication Bias" in their Table S1
arch2015	9	Conducted sensitivity analysis						4			Counting number of "1"s for "Sensitivity Analysis" in their Table S1
arch2015	12	The software used						13			Counting number of "1"s for "Statistical software used" in their Table S1
arch2015	13	Reference list of primary studies						18			Counting number of "1"s for "List of references" in their Table S1
arch2015	14	Dataset used in the meta-analysis						15			Counting number of "1"s for "Dataset used in meta-analysis" in their Table S1
arch2015	15	The types of non independence						8			From their item Quantified or stated impacts of nonindependence
cado2012	11	Controlled for phylogenetic non-independence									Information extracted from their supplementary table, and re-analyzed; it is generated in the R code
cado2012	18	The number of studies and effect sizes									Information extracted from their supplementary table, and re-analyzed; it is generated in the R code
cham2012	11	Controlled for phylogenetic non-independence		20.53				2	35	19	Information extracted from figure 1, only 2 papers performed a phylogenetic meta-analysis, and 19 assessed wether effect sizes differed among taxonomic categories, 35 did traditional meta-analysis. Percentage calculated assigning 1 to full compliance, 0.5 to partial compliance: (9.5*100)/56
chau2010	6	Explored causes of heterogeneity		90							Percentage from the text, for studies that collected data on multiple predictor variables
chau2010	7	Multifactorial analysis of moderators		8				15			Number and percentage extracted from the text for studies that conducted "multifactor analysis"
gate2002	1	Full details of bibliographic searches						21	8		I am making an equivalency between "methods used to locate primary studies" from Gates 2000 to "Reporting full details of bibliographic searches" ; information extracted from text. Gates concept measure is less strict, because there was compliance if the study reported the source of the information, but did not assess reproducibility.
gate2002	2	Inclusion/exclusion criteria						19			Information extracted from text
gate2002	5	Quantified heterogeneity in effect sizes						22	7		Information extracted from text
gate2002	6	Explored causes of heterogeneity						18			Information extracted from text
gate2002	8	Tested for publication bias						10			Information extracted from text
gate2002	9	Conducted sensitivity analysis						5			Information extracted from text
gate2002	13	Reference list of primary studies						27			Information extracted from text, it said "27 gave lists of studies that were included"
jenn2012	11	Controlled for phylogenetic non-independence		17.0732	82.9268		12	14	68		Counts on the number of papers in each category were done from the information presented on Table 1, percentage calculated based on the number or relevant papers (n=82)
kori2014	1	Full details of bibliographic searches	9	32	25	34					Information extracted from Table 3, they consider reporting enough detail to allow replication (databases, keywords, years)
kori2014	2	Inclusion/exclusion criteria	7	61	27	5					Information extracted from Table 3
kori2014	3	Weighted effect sizes by study precision		74	26						Information extracted from Table 3
kori2014	4	Meta-analytical model		67	33						Information extracted from Table 3
kori2014	5	Quantified heterogeneity in effect sizes		52	48						Information extracted from Table 3
kori2014	6	Explored causes of heterogeneity		89	11						Information extracted from Table 3
kori2014	7	Multifactorial analysis of moderators		23	87						Information extracted from Table 3
kori2014	8	Tested for publication bias	8	31	61						Information extracted from Table 3
kori2014	9	Conducted sensitivity analysis		25	75						Information extracted from Table 3
kori2014	10	Explored temporal changes in effect size	1	5	94						Information extracted from Table 3
kori2014	11	Controlled for phylogenetic non-independence	10	11	79						Information extracted from Table 3
kori2014	12	The software used		77	23						Information extracted from Table 3, results for "Specifying the software used"
kori2014	13	Reference list of primary studies	4	87	9						Information extracted from Table 3
kori2014	14	Dataset used in the meta-analysis		31	65	4					Information extracted from Table 3
naka2012	8	Tested for publication bias		49							Percentage extracted from the text
naka2012	11	Controlled for phylogenetic non-independence		17	83						Percentages extracted from the text and Appendix; they excluded from the total the articles in which controlling for phylogeny is not relevant
naka2012	12	The software used		82	18			82	18		Information extracted from the text and Appendix, they revised 100 articles
naka2022	10	Explored temporal changes in effect size		4.7							Information extracted from Figure 2, reported as "time-lag bias tests"
odea2021	1	Full details of bibliographic searches		14							From item 5.4 in Table 1; percentage from the "papers meeting component" column
odea2021	2	Inclusion/exclusion criteria		84							From item 4.1 Table 1; percentage from the "papers meeting component" column
odea2021	4	Meta-analytical model		97							From item 12.1 in Table 1; percentage from the "papers meeting component" column
odea2021	5	Quantified heterogeneity in effect sizes		52							From item 22.1 in Table 1; percentage from the "papers meeting component" column
odea2021	6	Explored causes of heterogeneity		81							From item 15.1 in Table 1; percentage from the "papers meeting component" column
odea2021	8	Tested for publication bias		60							From item 24.1 in Table 1; percentage from the "papers meeting component" column
odea2021	9	Conducted sensitivity analysis		44							From item 24.2 in Table 1; percentage from the "papers meeting component" column
odea2021	12	The software used		92							From item 13.1 in Table 1; percentage from the "papers meetingcomponent" column
odea2021	13	Reference list of primary studies		92							From item 27.1 in Table 1; percentage from the "papers meeting component" column
odea2021	14	Dataset used in the meta-analysis		77							From item 18.2 in Table 1; percentage from the "papers meeting component" column
odea2021	15	The types of non independence		14.1							From their item 14.1, describe the types non-independence encountered
odea2021	18	The number of studies and effect sizes		96							From item 20.1 in Table 1; percentage from the "papers meeting component" column
odea2021	19	The packages used		74							From item 13.2 in Table 1; percentage from the "papers meeting component" column
odea2021	20	The functions used		22							From item 13.3 in Table 1; percentage from the "papers meeting component" column
odea2021	21	The number of studies excluded at each stage of screening		22							From item 19.2 in Table 1; percentage from the "papers meeting component" column
odea2021	22	Describe effect size used		97							From item 10.1 in Table 1; percentage from the "papers meeting component" column
odea2021	23	The code used		11							From item 18.4 in Table 1; Matched to the results for the item 18.4 of the PRISMA EcoEvo checklist: “Share analysis scripts”. Percentage from the "papers meeting component" column
papp2020	1	Full details of bibliographic searches									Reanalyzed from Pappalardo et al (2020) dataset; calculated in R script
papp2020	2	Inclusion/exclusion criteria									Added in this study from meta-analyses reviewed by Pappalardo et al. (2020); incorporated into the R script
papp2020	3	Weighted effect sizes by study precision									Added in this study from meta-analyses reviewed by Pappalardo et al. (2020); incorporated into the R script
papp2020	4	Meta-analytical model									Reanalyzed from Pappalardo et al (2020) dataset; calculated in R script
papp2020	8	Tested for publication bias									Added in this study from meta-analyses reviewed by Pappalardo et al. (2020); incorporated into the R script
papp2020	9	Conducted sensitivity analysis									Added in this study from meta-analyses reviewed by Pappalardo et al. (2020); incorporated into the R script
papp2020	10	Explored temporal changes in effect size									Added in this study from meta-analyses reviewed by Pappalardo et al. (2020); incorporated into the R script
papp2020	11	Controlled for phylogenetic non-independence									Added in this study from meta-analyses reviewed by Pappalardo et al. (2020); incorporated into the R script
papp2020	12	The software used									Reanalyzed from Pappalardo et al (2020) dataset; calculated in R script
papp2020	13	Reference list of primary studies									Reanalyzed from Pappalardo et al (2020) dataset; calculated in R script
papp2020	14	Dataset used in the meta-analysis									Reanalyzed from Pappalardo et al (2020) dataset; calculated in R script
papp2020	15	The types of non independence									Added in this study from meta-analyses reviewed by Pappalardo et al. (2020); incorporated into the R script
papp2020	16	Type of uncertainty interval was described									Reanalyzed from Pappalardo et al (2020) dataset; calculated in R script
papp2020	17	Providing data used to calculate effect sizes									Reanalyzed from Pappalardo et al (2020) dataset; calculated in R script
papp2020	18	The number of studies and effect sizes									Added in this study from meta-analyses reviewed by Pappalardo et al. (2020); incorporated into the R script
papp2020	19	The packages used									Added in this study from meta-analyses reviewed by Pappalardo et al. (2020); incorporated into the R script
papp2020	20	The functions used									Added in this study from meta-analyses reviewed by Pappalardo et al. (2020); incorporated into the R script
papp2020	23	The code used									Added in this study from meta-analyses reviewed by Pappalardo et al. (2020); incorporated into the R script
phil2012	1	Full details of bibliographic searches		22							Information extracted from text for criterion 1 that assesed the correct description of the bilbiographic search and its repeatability
phil2012	3	Weighted effect sizes by study precision		37							Information extracted from text for their criterion "Weighting"
phil2012	6	Explored causes of heterogeneity		88							Information extracted from text for criterion 3, Heterogeneity was defined as "The origins of the variability of the results are analyzed"
phil2012	8	Tested for publication bias		16							Information extracted from text
phil2012	9	Conducted sensitivity analysis		8							Information extracted from text
phil2012	12	The software used						57	16		Information extracted from Table 3 that reported the software used in the meta-analysis
phil2012	13	Reference list of primary studies		92							Information extracted from text for their item number 2
phil2012	14	Dataset used in the meta-analysis		18							Information extracted from text for item "availability of dataset"
robe2006	1	Full details of bibliographic searches						14			From "Defined search terms to be used to identify sources of evidence", Table 1
robe2006	2	Inclusion/exclusion criteria						25			From Table 1 in Roberts et al 2006
robe2006	6	Explored causes of heterogeneity						12			From Table 1 in Roberts et al 2006
robe2006	8	Tested for publication bias						6			From Table 1 in Roberts et al 2006
robe2006	9	Conducted sensitivity analysis						0			From Table 1 in Roberts et al 2006
robe2006	13	Reference list of primary studies						73			From Table 1 in Roberts et al 2006
seni2016	4	Meta-analytical model		95.38	4.62						Percentage of not reported extracted from the text; total n = 325
seni2016	5	Quantified heterogeneity in effect sizes		39.39				128			Percentage and number extracted from the main text; total n = 325
seni2016	6	Explored causes of heterogeneity						281			Number extracted from the main text; total n = 325
seni2016	7	Multifactorial analysis of moderators						43			Number extracted from the main text; total n = 325
seni2016	12	The software used						261	64		Numbers extracted from the Data_Package_Part_3_Survey_Data excel spreadsheet; total n = 325
vett2013	3	Weighted effect sizes by study precision		82.71				110	23		The total from this percentage is from the 60 articles that fullfilled all requirements plus the 23 that fulfill all but weighting (total = 83). So the 37 that did weight represent a 44%. Information extracted from the text.
vett2013	5	Quantified heterogeneity in effect sizes		28				23			Percentage and numbers extracted from the text. This percentage is from their second round of 83 articles that fullfilled all technical requirements for a meta-analysis
vett2013	6	Explored causes of heterogeneity		75				62			Percentage and numbers extracted from the text. This percentage is from their second round of 83 articles that fullfilled all technical requirements for a meta-analysis
lodi2021_fe	1	Full details of bibliographic searches	7.02	28.95	35.96	28.07					Percentages extracted from Table 3; details on data matching available in Appendix A
lodi2021_fe	2	Inclusion/exclusion criteria	7.02	57.02	19.3	16.67					Percentages extracted from Table 3; details on data matching available in Appendix A
lodi2021_fe	3	Weighted effect sizes by study precision		75.44	24.56						Percentages extracted from Table 3; details on data matching available in Appendix A
lodi2021_fe	4	Meta-analytical model		71.93	28.07						Percentages extracted from Table 3; details on data matching available in Appendix A
lodi2021_fe	5	Quantified heterogeneity in effect sizes		41.23	58.77						Percentages extracted from Table 3; details on data matching available in Appendix A
lodi2021_fe	6	Explored causes of heterogeneity	0.88	82.46	16.67						Percentages extracted from Table 3; details on data matching available in Appendix A
lodi2021_fe	7	Multifactorial analysis of moderators	15.79	22.81	61.4						Percentages extracted from Table 3; details on data matching available in Appendix A
lodi2021_fe	8	Tested for publication bias	6.14	39.47	54.39						Percentages extracted from Table 3; details on data matching available in Appendix A
lodi2021_fe	9	Conducted sensitivity analysis		37.72	62.28						Percentages extracted from Table 3; details on data matching available in Appendix A
lodi2021_fe	10	Explored temporal changes in effect size	5.26	7.89	86.84						Percentages extracted from Table 3; details on data matching available in Appendix A
lodi2021_fe	11	Controlled for phylogenetic non-independence	71.05	3.51	25.44						Percentages extracted from Table 3; details on data matching available in Appendix A
lodi2021_fe	12	The software used		69.3	30.7						Percentages extracted from Table 3; details on data matching available in Appendix A
lodi2021_fe	13	Reference list of primary studies	6.14	75.44	18.42						Percentages extracted from Table 3; details on data matching available in Appendix A
lodi2021_fe	14	Dataset used in the meta-analysis		52.63	47.37						Percentages extracted from Table 3; details on data matching available in Appendix A
lodi2021_fe	24	Standard metrics		93.86	6.14						Percentages extracted from Table 3; details on data matching available in Appendix A
lodi2021_fe	15	The types of non independence	27.19	26.32	39.47	7.02					Percentages extracted from Table 3; details on data matching available in Appendix A
lodi2021_ee	1	Full details of bibliographic searches		49.41	27.06	20					Percentages extracted from Table 4; details on data matching available in Appendix A
lodi2021_ee	2	Inclusion/exclusion criteria		63.53	11.76	21.18					Percentages extracted from Table 4; details on data matching available in Appendix A
lodi2021_ee	3	Weighted effect sizes by study precision		92.94	7.06	0					Percentages extracted from Table 4; details on data matching available in Appendix A
lodi2021_ee	8	Tested for publication bias		65.88	30.59	0					Percentages extracted from Table 4; details on data matching available in Appendix A
lodi2021_ee	9	Conducted sensitivity analysis		61.18	38.82	0					Percentages extracted from Table 4; details on data matching available in Appendix A
lodi2021_ee	10	Explored temporal changes in effect size		5.88	90.59	0					Percentages extracted from Table 4; details on data matching available in Appendix A
lodi2021_ee	11	Controlled for phylogenetic non-independence		24.71	45.88	0					Percentages extracted from Table 4; details on data matching available in Appendix A
lodi2021_ee	13	Reference list of primary studies		89.41	7.06	0					Percentages extracted from Table 4; details on data matching available in Appendix A
lodi2021_ee	14	Dataset used in the meta-analysis		58.82	41.18	0					Percentages extracted from Table 4; details on data matching available in Appendix A
lodi2021_ee	15	The types of non independence		42.35	35.29	4.71					Percentages extracted from Table 4; details on data matching available in Appendix A
beil2022	1	Full details of bibliographic searches		29.5							Percentages calculated from the quality data in the sheet "retained meta-analysis" of the Supplementary Data file, and double checked with the main text (when possible) and Figure 5. Details on data matching and calculations available in Appendix A
beil2022	2	Inclusion/exclusion criteria		82							Percentages calculated from the quality data in the sheet "retained meta-analysis" of the Supplementary Data file, and double checked with the main text (when possible) and Figure 5. Details on data matching and calculations available in Appendix A
beil2022	3	Weighted effect sizes by study precision		57.6							Percentages calculated from the quality data in the sheet "retained meta-analysis" of the Supplementary Data file, and double checked with the main text (when possible) and Figure 5. Details on data matching and calculations available in Appendix A
beil2022	4	Meta-analytical model		64.5							Percentages calculated from the quality data in the sheet "retained meta-analysis" of the Supplementary Data file, and double checked with the main text (when possible) and Figure 5. Details on data matching and calculations available in Appendix A
beil2022	8	Tested for publication bias		17.1							Percentages calculated from the quality data in the sheet "retained meta-analysis" of the Supplementary Data file, and double checked with the main text (when possible) and Figure 5. Details on data matching and calculations available in Appendix A
beil2022	17	Providing data used to calculate effect sizes		27.2							Percentages calculated from the quality data in the sheet "retained meta-analysis" of the Supplementary Data file, and double checked with the main text (when possible) and Figure 5. Details on data matching and calculations available in Appendix A
beil2022	5	Quantified heterogeneity in effect sizes		38.7							Percentages calculated from the quality data in the sheet "retained meta-analysis" of the Supplementary Data file, and double checked with the main text (when possible) and Figure 5. Details on data matching and calculations available in Appendix A
beil2022	6	Explored causes of heterogeneity		91.2							Percentages calculated from the quality data in the sheet "retained meta-analysis" of the Supplementary Data file, and double checked with the main text (when possible) and Figure 5. Details on data matching and calculations available in Appendix A
roma2021a	1	Full details of bibliographic searches		13.5							Percentage calculated from the quality data for 63 meta-analyses found in the sheet "Meta-analyses (72)"; without including the systematic reviews
roma2021a	2	Inclusion/exclusion criteria		90.5							Percentage calculated from the quality data for 63 meta-analyses found in the sheet "Meta-analyses (72)"; without including the systematic reviews
roma2021a	3	Weighted effect sizes by study precision		38.1							Percentage calculated from the quality data for 63 meta-analyses found in the sheet "Meta-analyses (72)"; without including the systematic reviews
roma2021a	8	Tested for publication bias		61.9							Percentage calculated from the quality data for 63 meta-analyses found in the sheet "Meta-analyses (72)"; without including the systematic reviews
roma2021a	17	Providing data used to calculate effect sizes		71.4							Percentage calculated from the quality data for 63 meta-analyses found in the sheet "Meta-analyses (72)"; without including the systematic reviews
roma2021a	5	Quantified heterogeneity in effect sizes		100							Percentage calculated from the quality data for 63 meta-analyses found in the sheet "Meta-analyses (72)"; without including the systematic reviews

## Sheet: criteria
criteria.type	criteria.id	criteria	in_table_2_main_paper	in_kori2014	in_kori2014_with_data
Reporting	1	Full details of bibliographic searches	yes	yes	yes
Reporting	2	Inclusion/exclusion criteria	yes	yes	yes
Execution	3	Weighting effect sizes by study precision	yes	yes	yes
Reporting	4	Meta-analytical model	yes	yes	yes
Execution	5	Quantified heterogeneity in effect sizes	yes	yes	yes
Execution	6	Explored causes of heterogeneity	yes	yes	yes
Execution	7	Multifactorial analysis of moderators	yes	yes	yes
Execution	8	Tested for publication bias	yes	yes	yes
Execution	9	Conducted sensitivity analysis	yes	yes	yes
Execution	10	Exploring temporal changes in effect size	yes	yes	yes
Execution	11	Controlling for phylogeny	yes	yes	yes
Reporting	12	The software used	yes	yes	yes
Reporting	13	Reference list of primary studies	yes	yes	yes
Reporting	14	Dataset used in the meta-analysis	yes	yes	yes
Reporting	15	The types of non independence	yes	yes, for multiple effect sizes	no
Reporting	16	Type of uncertainty interval was described	no, only 1 review reported this metric
Reporting	17	Providing data used to calculate effect sizes	yes
Reporting	18	Report the number of studies and effect sizes	yes
Reporting	19	The packages used	yes
Reporting	20	The functions used	yes
Reporting	21	The number of studies excluded at each stage of screening	no, only 1 review reported this metric
Reporting	22	Describe effect size used	no, only 1 review reported this metric
Reporting	23	The code used	yes
Execution	24	Standard metrics	no, only 1 review reported this metric	yes	no
