# Supplementary material for: A meta-evaluation of the quality of reporting and execution in ecological meta-analyses
Source: PLoS One. 2023 Oct 12;18(10):e0292606. doi: 10.1371/journal.pone.0292606 (PMC10569516; doi:10.1371/journal.pone.0292606)
Supplement: S2 Data — This Microsoft Excel Worksheet (.xlsx) includes additional data collected by re reviewing the ecological meta-analysis compiled by Pappalardo et al. [1]. Please cite this publication and Pappalardo et al. [1] if you are using the data in this file for your research. (CSV) [file pone.0292606.s015.csv]

journal_short	journal
Agric Forest Meteorol	Agricultural and Forest Meteorology
Agric Ecosyst Environm	Agriculture, Ecosystems & Environment
Agric. Ecosyst. Environ	Agriculture, Ecosystems & Environment
Am Nat	American Naturalist
Anim Behav	Animal Behaviour
Ann Rev Ecol Evol Syst	Annual Review of Ecology, Evolution, and Systematics
Ardea	Ardea
Atmos Environm	Atmospheric Environment
Behav Ecol	Behavioral Ecology
Behav Ecol Sociobiol	Behavioral Ecology and Sociobiology
Behaviour	Behaviour
Biogeochemistry	Biogeochemistry
Biol Conserv	Biological Conservation
Biol J Linn Soc	Biological Journal of the Linnean Society
Biol Rev	Biological Reviews
Biol Lett	Biology Letters
Biomass Bioenergy	Biomass & Bioenergy
Brain Res Rev	Brain Research Reviews
Can J Zool	Canadian Journal of Zoology
Conserv Biol	Conservation Biology
Crop Sci	Crop Science
Ecol Appl	Ecological Applications
Ecol Entomol	Ecological Entomology
Ecoscience	Ecoscience
Environ Manage	Environmental Management
Environm Pollut	Environmental Pollution
Environ Rev	Environmental Reviews
Ethology	Ethology
Ethol Ecol Evol	Ethology Ecology & Evolution
Eur J Agron	European Journal of Agronomy
Evolution	Evolution
Evol Ecol	Evolutionary Ecology
Evol Ecol Res	Evolutionary Ecology Research
Field Crop Res	Field Crops Research
Front Ecol Environm	Frontiers in Ecology and the Environment
Funct Ecol	Functional Ecology
Glob Change Bio	Global Change Biology
Global Change Biol	Global Change Biology
Heredity	Heredity
Hormones Behav	Hormones and Behavior
Ibis	Ibis
Int J Parasitol	International Journal for Parasitology
Int J Life Cycle Ass	International Journal of Life Cycle Assessment
Irrigation Sci	Irrigation Science
J Arid Environm	Journal of Arid Environments
J Evol Biol	Journal of Evolutionary Biology
J Sci Food Agric	Journal of the Science of Food and Agriculture
J Field Ornithol	Journal of Field Ornithology
Mol Ecol	Molecular Ecology
Naturwis-senschaften	Naturwis-senschaften
Oecologia	Oecologia
Oikos	Oikos
Parasitology	Parasitology
Phil Trans R Soc B	Philosophical Transactions of the Royal Society B
Plant Soil	Plant and Soil
Proc Natl Acad Sci USA	Proceedings of the National Academy of Sciences USA
Proc R Soc B	Proceedings of the Royal Society B
Q Rev Biol	Quarterly Review of Biology
Renew Agric Food System	Renewable Agriculture and Food Systems
Science	Science
