# Supplementary material for: A meta-evaluation of the quality of reporting and execution in ecological meta-analyses
Source: PLoS One. 2023 Oct 12;18(10):e0292606. doi: 10.1371/journal.pone.0292606 (PMC10569516; doi:10.1371/journal.pone.0292606)
Supplement: S3 Data — This Microsoft Excel Worksheet (.xlsx) includes information on the quality of Reporting and Execution criteria compiled from the review papers listed in Table 1. (XLSX) [file pone.0292606.s016.xlsx]

## Sheet: arch2015
author_year	first_author	year	journal
Aguilar et al. (2008)	Aguilar	2008	Molecular Ecology
Bonito et al. (2010)	Bonito	2010	Molecular Ecology
Chapman et al. (2009)	Chapman	2009	Molecular Ecology
Friesen et al. (2007)	Friesen	2007	Molecular Ecology
Gao et al. (2013)	Gao	2013	Molecular Ecology
Gao et al. (2014)	Gao	2014	Molecular Ecology
Hendry et al. (2008)	Hendry	2008	Molecular Ecology
Johannesson & André (2006)	Johannesson	2006	Molecular Ecology
Miller & Coltman (2014)	Miller	2014	Molecular Ecology
Ni et al. (2014)	Ni	2014	Molecular Ecology
Phillips et al. (2012)	Phillips	2012	Molecular Ecology
Pinsky & Palumbi (2014)	Pinsky	2014	Molecular Ecology
Raeymaekers et al. (2014)	Raeymaekers	2014	Molecular Ecology
Slate & Phua (2003)	Slate	2003	Molecular Ecology
Sullam et al. (2012)	Sullam	2012	Molecular Ecology
Sutton et al. (2011)	Sutton	2011	Molecular Ecology
Tedersoo et al. (2012)	Tedersoo	2012	Molecular Ecology
Tedersoo et al. (2014)	Tedersoo	2014	Molecular Ecology

## Sheet: cado2012
First_author	first_author	year	journal
Burkle, L. A.	Burkle	2007	American Journal of Botany
Gross, C. L.	Gross	2005	American Journal of Botany
Jagels, R.	Jagels	2006	American Journal of Botany
Knight, T. M.	Knight	2006	American Journal of Botany
Brotons, L.	Brotons	2003	American Naturalist
Cadotte, M.W.	Cadotte	2006	American Naturalist
Griffin, A. S.	Griffin	2005	American Naturalist
Gurevitch, J.L.	Gurevitch	1992	American Naturalist
Gurevitch, J.L.	Gurevitch	2000	American Naturalist
Halaj, J.	Halaj	2001	American Naturalist
Hawkes, C. V.	Hawkes	2007	American Naturalist
Hawkes, C. V.	Hawkes	2001	American Naturalist
Hoeksema, J. D.	Hoeksema	2008	American Naturalist
Katul, G. G.	Katul	2005	American Naturalist
Koricheva, J.	Koricheva	2004	American Naturalist
Leimu, R.	Leimu	2006	American Naturalist
Lively, C. M.	Lively	2004	American Naturalist
Moller, A. P.	Moller	1998	American Naturalist
Moore, J. W.	Moore	2004	American Naturalist
Sheldon, B. C.	Sheldon	2004	American Naturalist
van Zandt, P. A.	van Zandt	1998	American Naturalist
Wilson, A. J.	Wilson	2006	American Naturalist
Knight, T. M.	Knight	2005	Annual Review of Ecology, Evolution, and Systematics
Simmons, L. W.	Simmons	2005	Annual Review of Ecology, Evolution, and Systematics
Montagnes, D. J. S.	Montagnes	2003	Aquatic Microbial Biology
Thelaus, J.	Thelaus	2008	Aquatic Microbial Biology
Ogle, K.	Ogle	2005	Biogeochemistry
Pina-Ochoa, E.	Pina-Ochoa	2006	Biogeochemistry
Schiek, F.	Schiek	2006	Canadian Journal of Forest Research
Gliwicz, J.	Gliwicz	2000	Canadian Journal of Zoology
Mattsson, B. J.	Mattsson	2008	Canadian Journal of Zoology
Strickland, D.	Strickland	2001	Canadian Journal of Zoology
Micheli, F.	Micheli	2004	Ecological Applications
O'Corry-Crowe, G.	O'Corry-Crowe	2008	Ecological Applications
Paquette, A.	Paquette	2006	Ecological Applications
Schlossberg, S.	Schlossberg	2008	Ecological Applications
Wan, S. Q.	Wan	2001	Ecological Applications
Coupe, M. D.	Coupe	2003	Ecological Entomology
Fagan, W. F.	Fagan	2002	Ecological Entomology
Sokolovska, N. L.	Sokolovska	2000	Ecological Entomology
Tonhasca, A	Tonhasca	1994	Ecological Entomology
Arft, A.M.	Arft	1999	Ecological Monographs
Agrawal, A. A.	Agrawal	2005	Ecology
Bender, D.J.	Bender	1998	Ecology
Bolnick, D. I.	Bolnick	2005	Ecology
Borer, E.T.	Borer	2006	Ecology
Borer, E.T.	Borer	2005	Ecology
Borowicz, V. A.	Borowicz	2001	Ecology
Burkepile, D. E.	Burkepile	2006	Ecology
Connor, E. F.	Connor	2000	Ecology
Downing, J.A	Downing	1999	Ecology
Englund, G.	Englund	2004	Ecology
Farrel-Gray, C. C.	Farrel-Gray	2005	Ecology
Gardner, T. A.	Gardner	2005	Ecology
Gillman, L.N.	Gillman	2006	Ecology
Gotelli, N. J.	Gotelli	2002	Ecology
Hawkins, B. A.	Hawkins	2007	Ecology
Herben, T.	Herben	2004	Ecology
Hillebrand, H.	Hillebrand	2008	Ecology
Horner-Devine, M.C.	Horner-Devine	2007	Ecology
Hughes, A. R.	Hughes	2002	Ecology
Hughes, A. R.	Hughes	2004	Ecology
Janssen, A.	Janssen	2007	Ecology
Jenkins, D. G.	Jenkins	2006	Ecology
Kaplan, I.	Kaplan	2008	Ecology
Karst, J.	Karst	2008	Ecology
Knorr, M.	Knorr	2005	Ecology
Koricheva, J.	Koricheva	2002	Ecology
Luo, Y. Q.	Luo	2006	Ecology
Marczak, L. B.	Marczak	2007	Ecology
Mittelbach, G. G.	Mittelbach	2001	Ecology
Moilanen, A.	Moilanen	2002	Ecology
Morris, W. F.	Morris	2007	Ecology
Perkins, S. E.	Perkins	2006	Ecology
Preisser, E. L.	Preisser	2005	Ecology
Preisser, E. L.	Preisser	2007	Ecology
Proulx, M.	Proulx	1998	Ecology
Raich, J. W.	Raich	2006	Ecology
Sarnelle, O.	Sarnelle	2008	Ecology
Thrush, S.F.	Thrush	2000	Ecology
Valkama, E.	Valkama	2007	Ecology
Vance-Chalcraft, H. D.	Vance-Chalcraft	2007	Ecology
Vanderwerf, E.	Vanderwerf	1992	Ecology
Verdu, M.	Verdu	2004	Ecology
Wolters, V.	Wolters	2006	Ecology
Worm, B.	Worm	2003	Ecology
Aguilar, R.	Aguilar	2006	Ecology Letters
Balvanera, P.	Balvanera	2006	Ecology Letters
Bancroft, B.A.	Bancroft	2007	Ecology Letters
Benedetti-Cecchi, L.	Benedetti-Cecchi	2005	Ecology Letters
Clark, C. M.	Clark	2007	Ecology Letters
Claudet, J.	Claudet	2008	Ecology Letters
Drakare, S.	Drakare	2006	Ecology Letters
Elser, J. J.	Elser	2007	Ecology Letters
Greischar, M. A.	Greischar	2007	Ecology Letters
Gruner, D. S.	Gruner	2008	Ecology Letters
Hillebrand, H.	Hillebrand	2004	Ecology Letters
Hunt, G. T.	Hunt	2005	Ecology Letters
Jactel, H.	Jactel	2007	Ecology Letters
Kaplan, I.	Kaplan	2007	Ecology Letters
Knight, T. M.	Knight	2006	Ecology Letters
Levine, J. M.	Levine	2004	Ecology Letters
Lewinsohn, T. M.	Lewinsohn	2008	Ecology Letters
Mencuccini, M.	Mencuccini	2007	Ecology Letters
Micheli, F.	Micheli	2005	Ecology Letters
Moller, A. P.	Moller	1999	Ecology Letters
Osenberg, C. W.	Osenberg	2002	Ecology Letters
Ricciardi, A.	Ricciardi	2004	Ecology Letters
Shurin, J. B.	Shurin	2002	Ecology Letters
Tripler, C. E.	Tripler	2006	Ecology Letters
van Woesik, R.	van Woesik	2006	Ecology Letters
Vazquez, D. P.	Vazquez	2005	Ecology Letters
Johnstone, J.	Johnstone	2006	Ecosystems
Moser, G.	Moser	2007	Ecosystems
Arnqvist, G.	Arnqvist	1996	Evolutionary Ecology
Lamont, B. B.	Lamont	2003	Evolutionary Ecology
Bernasconi, G.	Bernasconi	2005	Evolutionary Ecology
Beck, J.	Beck	2006	Evolutionary Ecology Research
Abos, C.P.	Abos	2006	Freshwater Biology
McCarthy, J. M.	McCarthy	2006	Freshwater Biology
Dormann, C.F.	Dormann	2002	Functional Ecology
Barnard R.	Barnard	2005	Global Biogeochemical Cycles
Ainsworth, E. A.	Ainsworth	2008	Global Change Biology
Ainsworth, E. A.	Ainsworth	2002	Global Change Biology
Bleckner, T.	Bleckner	2002	Global Change Biology
Briones, M. J. I.	Briones	2007	Global Change Biology
de Graaff, M. A.	de Graaf	2006	Global Change Biology
Diaz, S.	Diaz	2007	Global Change Biology
Guo, L. B.	Guo	2002	Global Change Biology
Huberty, A. F.	Huberty	2004	Global Change Biology
Menge, D. N. L.	Menge	2007	Global Change Biology
Parmesan, C.	Parmesan	2007	Global Change Biology
Peterson, A. G.	Peterson	1999	Global Change Biology
Stiling, P.	Stiling	2007	Global Change Biology
Subke, J. A.	Subke	2006	Global Change Biology
Taub, D. R.	Taub	2008	Global Change Biology
Van Bael, S. A.	Van Bael	2008	Global Change Biology
Wand, S. J. E.	Wand	1999	Global Change Biology
Wang, X. Z.	Wang	2002	Global Change Biology
Ward, N. L.	Ward	2007	Global Change Biology
Wilson, S. K.	Wilson	2006	Global Change Biology
Zvereva, E. L.	Zvereva	2006	Global Change Biology
Bustos-Baez, S.	Bustos-Baez	2003	Hydrobiologia
Blackburn, T.M.	Blackburn	2006	Journal of Animal Ecology
Cassey, P.	Cassey	2005	Journal of Animal Ecology
Collie, J. s.	Collie	2000	Journal of Animal Ecology
Dolman, P.M.	Dolman	1997	Journal of Animal Ecology
Englund, G.	Englund	2007	Journal of Animal Ecology
Floeter, S. R.	Floeter	2007	Journal of Animal Ecology
Meissner, K.	Meissner	2006	Journal of Animal Ecology
Aerts, R.	Aerts	2006	Journal of Ecology
Hillebrand, H.	Hillebrand	2005	Journal of Ecology
Leimu, R.	Leimu	2006	Journal of Ecology
Maestre, F. T.	Maestre	2005	Journal of Ecology
Maestre, F. T.	Maestre	2006	Journal of Ecology
Pakeman, R. J.	Pakeman	2004	Journal of Ecology
Toth, G. B.	Toth	2007	Journal of Ecology
Vellend, M.	Vellend	2007	Journal of Ecology
Xiong, S. J.	Xiong	1999	Journal of Ecology
Bannik, A.	Bannik	2006	Journal of Theoretical Biology
Blachard, R.	Blachard	2004	Journal of Theoretical Biology
Lawrence, D.	Lawrence	2003	Journal of Tropical Ecology
Bailey, W.J.	Bailey	2003	Journal of Zoology
Cardillo, M.	Cardillo	2004	Journal of Zoology
Riek, A.	Riek	2008	Journal of Zoology
Agard, J.B	Agard	1993	Marine Ecology Progress Series
Arana, H.A.H.	Arana	2005	Marine Ecology Progress Series
Bradbury, I. R.	Bradbury	2007	Marine Ecology Progress Series
Heck, K. L.	Heck	2003	Marine Ecology Progress Series
Hillebrand, H.	Hillebrand	2004	Marine Ecology Progress Series
Kaiser, M. J.	Kaiser	2006	Marine Ecology Progress Series
Libralato, S.	Libralato	2008	Marine Ecology Progress Series
Minello, T. J.	Minello	2003	Marine Ecology Progress Series
Cardinale, B.	Cardinale	2006	Nature
Myers, R. A.	Myers	2003	Nature
Root, T. L.	Root	2003	Nature
Worm, B.	Worm	2002	Nature
Ainsworth, E. A.	Ainsworth	2005	New Phytologist
Alberton, T.	Alberton	2005	New Phytologist
Broadley, M. R.	Broadley	2007	New Phytologist
Jablonski, L. M.	Jablonski	2002	New Phytologist
Lekberg, Y.	Lekberg	2005	New Phytologist
Liao, C. Z.	Liao	2008	New Phytologist
Lusk, C. H.	Lusk	2007	New Phytologist
Medlyn, B. E.	Medlyn	2001	New Phytologist
Poorter, H.	Poorter	2003	New Phytologist
Treseder, K.K.	Treseder	2004	New Phytologist
Xia, J. Y.	Xia	2008	New Phytologist
Bell, T.	Bell	2003	Oecologia
Curtis, P.S.	Curtis	1998	Oecologia
Hendricks, A. J.	Hendricks	2008	Oecologia
Henn, M. R	Henn	2001	Oecologia
Hillebrand, H.	Hillebrand	2002	Oecologia
Hillebrand, H.	Hillebrand	2008	Oecologia
Hillebrand, H.	Hillebrand	2001	Oecologia
Irwin, R. E.	Irwin	2001	Oecologia
Langellotto, G. A.	Langellotto	2004	Oecologia
McDowell, N.	McDowell	2002	Oecologia
Moller, A. P.	Moller	2000	Oecologia
Norby, R. J.	Norby	2001	Oecologia
Ogle, K.	Ogle	2003	Oecologia
Ordano, M.	Ordano	2004	Oecologia
Philimore, A. B.	Philimore	2004	Oecologia
Poorter, L.	Poorter	2005	Oecologia
Rustad, L. E.	Rustad	2001	Oecologia
Schmitz, O. J.	Schmitz	2000	Oecologia
Schoech, S. J.	Schoech	2008	Oecologia
Searles, P. S.	Searles	2001	Oecologia
Shykoff, J. A.	Shykoff	2003	Oecologia
Vanderklift, M/ A/	Vanderklift	2003	Oecologia
Wang, X. Z.	Wang	2007	Oecologia
Wooster, D.	Wooster	1994	Oecologia
Beirinckx, K..	Beirinckx	2006	Oikos
Bonmarco, R.	Bonmarco	2003	Oikos
Cornelissen, T.	Cornelissen	2008	Oikos
Cornelissen, T.	Cornelissen	2005	Oikos
Cottenie, K.	Cottenie	2005	Oikos
Dahl, J.	Dahl	1996	Oikos
Englund, G.	Englund	1999	Oikos
Honnay, O.	Honnay	2008	Oikos
Hyatt, L. A.	Hyatt	2003	Oikos
Koricheva, J.	Koricheva	1998	Oikos
Leimu, R.	Leimu	2006	Oikos
Luiselli, L.	Luiselli	2008	Oikos
Moller, A. P.	Moller	2004	Oikos
Murray, B. R.	Murray	2005	Oikos
Nykanen, H.	Nykanen	2004	Oikos
Sheridan, L. A. D.	Sheridan	2000	Oikos
Suding, K. N.	Suding	2001	Oikos
Brett, M.T.	Brett	1996	Proceedings of the National Academy of Sciences USA
Hillebrand, H.	Hillebrand	2007	Proceedings of the National Academy of Sciences USA
Suding, K. N.	Suding	2005	Proceedings of the National Academy of Sciences USA
van Groenigen, K. J	van Groenigen	2006	Proceedings of the National Academy of Sciences USA
Graham, A. L.	Graham	2008	Proceedings of the Royal Society B
Jennions, M. D.	Jennions	2002	Proceedings of the Royal Society B
Orme, C. D. L.	Orme	2002	Proceedings of the Royal Society B
Kidwell, S. M.	Kidwell	2001	Science
Marvier, M.	Marvier	2007	Science
Micheli, F.	Micheli	1999	Science
Clark, C.J	Clark	2007	American Naturalist

## Sheet: cham2012
year	first_author	journal	notes
2006	Leimu	American Naturalist	reported in the article
2009	Ord	American Naturalist	reported in the article
1998	Moller	American Naturalist	provided by Steve Hovick
1997	Osenberg	American Naturalist	provided by Steve Hovick
1998	Van Zandt	American Naturalist	provided by Steve Hovick
2005	Simmons	Annual Review of Ecology, Evolution, and Systematics	reported in the article
2003	Montagnes	Aquatic Microbial Ecology	provided by Steve Hovick
1998	Murray	Australian Journal of Ecology	provided by Steve Hovick
2003	Skau	Behavioral Ecology	provided by Steve Hovick
1998	Thornhill	Behavioral Ecology	provided by Steve Hovick
1998	Moller	Behavioral Ecology and Sociobiology	reported in the article
2004	Torres-Vila	Behavioral Ecology and Sociobiology	reported in the article
2005	Torres-Vila	Behavioral Ecology and Sociobiology	reported in the article
2010	Oduor	Biological Invasions	provided by Steve Hovick
2004	Batary	Conservation Biology	reported in the article
1997	Côté	Conservation Biology	reported in the article
2005	Parker	Conservation Biology	reported in the article
2010	Najera	Conservation Biology	provided by Steve Hovick
2003	Reed	Conservation Biology	provided by Steve Hovick
2008	Schlossberg	Ecological Applications	reported in the article
2003	Thrush	Ecological Applications	provided by Steve Hovick
2005	Root	Ecological Applications	provided by Steve Hovick
2005	Agrawal	Ecology	reported in the article
2005	Bolnick	Ecology	reported in the article
2000	Connor	Ecology	reported in the article
2004	Huberty	Ecology	reported in the article
2005	Preisser	Ecology	reported in the article
2010	McCain	Ecology	provided by Steve Hovick
1998	Proulx	Ecology	provided by Steve Hovick
2003	Worm	Ecology	provided by Steve Hovick
2007	Bancroft	Ecology Letters	reported in the article
2010	Hoeksema	Ecology Letters	reported in the article
2007	Jactel	Ecology Letters	reported in the article
2010	Ockinger	Ecology Letters	provided by Steve Hovick
2010	Poissant	Evolution	reported in the article
1999	Vollestad	Heredity	reported in the article
2003	Pywell	Journal of Applied Ecology	provided by Steve Hovick
2006	Aerts	Journal of Ecology	reported in the article
2006	Leimu	Journal of Ecology	reported in the article
2010	McCall	Journal of Ecology	reported in the article
2009	Harrison	Journal of Evolutionary Biology	reported in the article
1997	Moller	Journal of Evolutionary Biology	provided by Steve Hovick
1997	Whitlock	Journal of Evolutionary Biology	provided by Steve Hovick
2009	Ilisson	Journal of Vegetation Science	reported in the article
2003	MacKenzie	Marine Ecology Progress Series	reported in the article
2003	Minello	Marine Ecology Progress Series	provided by Steve Hovick
2010	Munroe	Marine Ecology Progress Series	provided by Steve Hovick
2003	Vanderklift	Oecologia	reported in the article
2003	Ogle	Oecologia	provided by Steve Hovick
2003	Shykoff	Oecologia	provided by Steve Hovick
2008	Honnay	Oikos	reported in the article
2010	Persson	Oikos	reported in the article
2010	Robar	Oikos	reported in the article
1998	Venier	Oikos	provided by Steve Hovick
2003	Pons	Population Ecology	provided by Steve Hovick
2003	Sheridan	Wetlands	provided by Steve Hovick

## Sheet: gate2002
first_author	year	journal
Gurevitch	1992	American Naturalist
Poulin	1996	American Naturalist
van Zandt	1998	American Naturalist
Poulin	1994	Animal Behaviour
Koricheva	1998	Annual Review of Entomology
Côté	1995	Behavioral Ecology
Fiske	1998	Behavioral Ecology
Moller	1998	Behavioral Ecology and Sociobiology
Hamilton	1997	Behaviour
Côté	1997	Conservation Biology
Hartley	1998	Conservation Biology
Tonhasca	1994	Ecological Entomology
Bender	1998	Ecology
Proulx	1998	Ecology
Vanderwerf	1992	Ecology
Leung	1996	Ecoscience
Arnqvist	1996	Evolutionary Ecology
Jarvinen	1991	Ibis
Dolman	1997	Journal of Animal Ecology
Moller	1997	Journal of Evolutionary Biology
Curtis	1998	Oecologia
Wooster	1994	Oecologia
Dahl	1996	Oikos
Koricheva	1998	Oikos
McCurdy	1998	Oikos
Schalk	1997	Oikos
Curtis	1996	Plant, Cell and Environment
Brett	1996	Proceedings of the National Academy of Sciences USA
Brett	1997	Science

## Sheet: odea2021
first_author	year	journal
Li	2010	Acta Oecologica
Barton	2010	American Naturalist
Caruso	2017	American Naturalist
Green	2019	American Naturalist
Jessop	2016	American Naturalist
Jiang	2013	American Naturalist
Mundim	2016	American Naturalist
Murphy	2012	American Naturalist
Murren	2014	American Naturalist
Rifkin	2012	American Naturalist
Voje	2016	American Naturalist
Barrientos	2015	Biological Conservation
Pearson	2016	Biological Conservation
Seibold	2015	Biological Conservation
Smith	2011	Biological Conservation
Amat	2017	Biological Journal of the Linnean Society
Zhang	2012	Biological Journal of the Linnean Society
Dunn	2018	Biology Letters
English	2016	Biology Letters
Hector	2012	Biology Letters
Jactel	2018	Biology Letters
Koricheva	2012	Biology Letters
Pere	2013	Biology Letters
Rosa	2017	Biology Letters
Samia	2013	Biology Letters
Veresoglou	2012	Biology Letters
Xi	2017	Biology Letters
Moatt	2016	BMC Evolutionary Biology
Durrant	2013	Conservation Biology
Smith	2010	Conservation Biology
Vranckx	2011	Conservation Biology
Conord	2012	Ecology and Evolution
Eziz	2017	Ecology and Evolution
Felker-Quinn	2013	Ecology and Evolution
Gorne	2017	Ecology and Evolution
Harvey	2013	Ecology and Evolution
Murphy	2013	Ecology and Evolution
Temme	2013	Ecology and Evolution
Chaplin-Kramer	2011	Ecology Letters
Edwards	2010	Ecology Letters
Greenwood	2017	Ecology Letters
Karban	2013	Ecology Letters
Moore	2016	Ecology Letters
Sanchez	2018	Ecology Letters
Shantz	2015	Ecology Letters
Slatyer	2013	Ecology Letters
Caruso	2018	Evolution
Greenfield	2014	Evolution
Ord	2011	Evolution
Prokop	2012	Evolution
Roff	2012	Evolution
Rowinski	2017	Evolution
Singh	2018	Evolution
Pombi	2017	Evolutionary Applications
Vogwill	2014	Evolutionary Applications
Wood	2016	Evolutionary Applications
Yates	2014	Evolutionary Applications
Merkling	2018	Evolutionary Biology
Wan	2017	Evolutionary Biology
De Kort	2012	Evolutionary Ecology
Garamszegi	2012	Evolutionary Ecology
Kornder	2018	Global Change Biology
Przeslawski	2015	Global Change Biology
Kinlock	2018	Global Ecology and Biogeography
Ma	2016	Global Ecology and Biogeography
Mazia	2016	Global Ecology and Biogeography
Pietsch	2014	Global Ecology and Biogeography
Bourdeau	2015	Heredity
Breed	2015	Heredity
Fraser	2011	Heredity
Davidson	2017	Journal of Applied Ecology
van Katwijk	2015	Journal of Applied Ecology
Barto	2010	Journal of Ecology
De Boeck	2018	Journal of Ecology
loydi	2012	Journal of Ecology
Zvereva	2014	Journal of Ecology
Dobler	2014	Journal of Evolutionary Biology
McLean	2012	Journal of Evolutionary Biology
Miller	2017	Journal of Evolutionary Biology
Uller	2013	Journal of Evolutionary Biology
Wehi	2011	Journal of Evolutionary Biology
Bateman	2017	Marine Ecology Progress Series
O'Brien	2018	Marine Ecology Progress Series
Kamiya	2014	Molecular Ecology
Thurman	2016	Molecular Ecology
Capek	2018	Nature Ecology & Evolution
Des Roches	2018	Nature Ecology & Evolution
Lehmann	2017	Nature Ecology & Evolution
Thomsen	2018	Nature Ecology & Evolution
Massad	2013	Oecologia
Slot	2014	Oecologia
Sorenson	2016	Oecologia
Zvereva	2011	Oecologia
Barrio	2012	Oikos
Edge	2016	Oikos
Fuzessy	2016	Oikos
Batary	2011	Proceedings of the Royal Society B
Crane	2017	Proceedings of the Royal Society B
Halupka	2017	Proceedings of the Royal Society B
Ma	2016	Proceedings of the Royal Society B
Niemela	2018	Proceedings of the Royal Society B

## Sheet: jenn2012
reference	journal_short
Albrecht et al 2006	Am Nat
Arnqvist and Kirkpatrick 2005	Am Nat
Moller and Thornhill 1998 a	Am Nat
Poulin 1996	Am Nat
Sheldon and West 2004	Am Nat
Weir et al 2011	Am Nat
Arnqvist and Nilsson 2000	Anim Behav
Bell et al 2009	Anim Behav
Griffith et al 2006	Anim Behav
Harper 1999	Anim Behav
Hirschenhauser and Oliveira 2006	Anim Behav
Kraaijeveld et al 2007	Anim Behav
Moller and Thornhill 1998 b	Anim Behav
Moller et al 2005	Anim Behav
Roberts et al 2004	Anim Behav
Santos et al 2011	Anim Behav
Simmons 2005	Ann Rev Ecol Evol Syst
Randler 2008	Ardea
Fiske et al 1998	Behav Ecol
Garamszegi and Moller 2004	Behav Ecol
Gontard-Danek and Moller 1999	Behav Ecol
Milner et al 2010	Behav Ecol
Nakagawa et al 2007	Behav Ecol
Parker et al 2006	Behav Ecol
Schino 2004	Behav Ecol
Simons and Verhulst 2011	Behav Ecol
Smith and Blumstein 2008	Behav Ecol
Soma and Garamszegi 2011	Behav Ecol
Thornhill and Moller 1998	Behav Ecol
Dubois and Cezilly 2002	Behav Ecol Sociobiol
Garamszegi 2005	Behav Ecol Sociobiol
Kelly 2008	Behav Ecol Sociobiol
Meunier et al 2011	Behav Ecol Sociobiol
Moller and Ninni 1998	Behav Ecol Sociobiol
Torres-Vila and Jennions 2005	Behav Ecol Sociobiol
Torres-Vila et al 2004	Behav Ecol Sociobiol
Hamilton and Poulin 1997	Behaviour
O'Grady et al 2006	Biol Conserv
Evans et al 2010	Biol J Linn Soc
Boonekamp et al 2008	Biol Lett
Kelly and Jennions 2011	Biol Rev
Kraaijeveld et al 2011	Biol Rev
Slatyer et al 2012	Biol Rev
South and Lewis 2011	Biol Rev
Garamszegi and Eens 2004	Brain Res Rev
Westlake and Rowe 1999	Can J Zool
Reed and Frankham 2003	Conserv Biol
Sokolovska et al 2000	Ecol Entomol
Leung and Forbes 1996	Ecoscience
Parker and Ligon 2003	Ethol Ecol Evol
Garamszegi et al 2007	Ethology
Lea and Blumstein 2011	Ethology
Arnqvist et al 1996	Evol Ecol
Bernasconi and Hellriegel 2005	Evol Ecol
Akcay and Roughgarden 2007	Evol Ecol Res
Britten 1996	Evolution
Coltman and Slate 2003	Evolution
Fox and Reed 2011	Evolution
Poissant et al 2010	Evolution
West et al 2005	Evolution
Boncoraglio and Saino 2007	Funct Ecol
Knowles et al 2009	Funct Ecol
Blackburn et al 2009	Glob Change Bio
Vollestad et al 1999	Heredity
Muller and Eens 2009	Hormones Behav
Cleasby and Nakagawa 2012	Ibis
Poulin 1996	Int J Parasitol
Blanckenhorn et al 2006	J Evol Biol
DelBarco-Trilllo 2011	J Evol Biol
Harrison et al 2009	J Evol Biol
Moller and Thornhill 1997	J Evol Biol
Wehi et al 2011	J Evol Biol
Yasukawa et al 2010	J Field Ornithol
Chapman et al 2009	Mol Ecol
Moller and Jennions 2001	Naturwis-senschaften
Krasnov et al 2011	Oecologia
Beirinckx et al 2006	Oikos
McCurdy et al 1998	Oikos
Moller and Saino 2004	Oikos
Moller et al 1998	Oikos
Schalk and Forbes 1997	Oikos
Sheridan et al 2000	Oikos
Matthe et al 2010	Parasitology
Nunn et al 2009	Phil Trans R Soc B
Brown and Silk 2002	Proc Natl Acad Sci USA
Cameron 2004	Proc R Soc B
Ewen et al 2004	Proc R Soc B
Horvathova et al 2012	Proc R Soc B
Moller and Alatalo 1999	Proc R Soc B
Silk et al 2005	Proc R Soc B
Jennions et al 2001	Q Rev Biol
Moller et al 1999	Q Rev Biol
Moore and Wilson 2002	Science
West and Sheldon 2002	Science

## Sheet: kori2012
first_author	year	journal
Hegland	2012	Acta Oecologica
Kerstiens	2001	Acta Oecologica
Li	2010	Acta Oecologica
Rivest	2013	Agriculture, Ecosystems & Environment
Burkle	2007	American Journal of Botany
Cardinale	2011	American Journal of Botany
Hereford	2010	American Journal of Botany
Hik	2003	American Journal of Botany
Jagels	2006	American Journal of Botany
Knight	2006	American Journal of Botany
Powell	2011	American Journal of Botany
Barton	2010	American Naturalist
Halaj	2001	American Naturalist
Hawkes	2007	American Naturalist
Koricheva	2004	American Naturalist
Leimu	2006	American Naturalist
Schmitz	2000	American Naturalist
Scohier	2012	Animal
Hodson	2005	Annals of Botany
Junker	2010	Annals of Botany
Verdu	2007	Annals of Botany
Jacquet	2012	Annals of Forest Science
Byers	1999	Annual Review of Ecology and Systematics
Barbosa	2009	Annual Review of Ecology, Evolution, and Systematics
Knight	2005	Annual Review of Ecology, Evolution, and Systematics
Long	2004	Annual Review of Plant Biology
Roberts	2008	Aquatic Conservation: Marine and Freshwater Ecosystems
Garcia-Camacho	2009	Arctic Antarctic and Alpine Research
Massad	2010	Arthropod-Plant Interactions
Massad	2011	Arthropod-Plant Interactions
Poorter	2000	Australian Journal of Plant Physiology
Ampoorter	2011	Basic and Applied Ecology
Quijas	2010	Basic and Applied Ecology
Zhang	2012	Basic and Applied Ecology
Ogle	2013	Bayesian Analysis
Reeves	2012	BioControl
King	2012	Biogeochemistry
Loisel	2012	Biogeosciences
Sillen	2012	Biogeosciences
Anand	2010	Biological Conservation
Angeloni	2011	Biological Conservation
Felton	2010	Biological Conservation
Schmit	2005	Biological Conservation
Schnitzler	2007	Biological Conservation
Stahlheber	2013	Biological Conservation
Lamarque	2011	Biological Invasions
Liu	2006	Biological Invasions
Oduor	2010	Biological Invasions
Raz	2011	Biological Journal of the Linnean Society
Gotzenberger	2012	Biological Reviews
Wang	2013	Biology and Fertility of Soils
Koricheva	2012	Biology Letters
Thomas	2011	Book: Tree Structure and Function
Griess	2011	Canadian Journal of Forest Research
Picard	2012	Canadian Journal of Forest Research
Youngblood	2011	Canadian Journal of Forest Research
Arredondo-Nuñez	2009	Community Ecology
Delmas	2011	Community Ecology
Aslan	2012	Conservation Biology
Danielsen	2009	Conservation Biology
Honnay	2007	Conservation Biology
Markl	2012	Conservation Biology
Paillet	2010	Conservation Biology
Philpott	2008	Conservation Biology
Vranckx	2012	Conservation Biology
Gomez-Aparicio	2004	Ecological Applications
James	2011	Ecological Applications
Paquette	2006	Ecological Applications
Coupe	2003	Ecological Entomology
Arft	1999	Ecological Monographs
Lebauer	2013	Ecological Monographs
Vergutz	2012	Ecological Monographs
Agrawal	2005	Ecology
Bakker	2007	Ecology
Borer	2005	Ecology
Borer	2006	Ecology
Borowicz	2001	Ecology
Castagneyrol	2012	Ecology
Cavaleri	2010	Ecology
Chamberlain	2009	Ecology
Cleland	2012	Ecology
Flynn	2011	Ecology
Goldberg	1999	Ecology
Hawkes	2001	Ecology
Kaplan	2008	Ecology
Karst	2008	Ecology
Koricheva	2002	Ecology
LeBauer	2008	Ecology
Luo	2006	Ecology
Morris	2007	Ecology
Raich	2006	Ecology
Ratajczak	2012	Ecology
Robertson	1999	Ecology
Srivastava	2009	Ecology
Verdu	2005	Ecology
Felker-Quinn	2013	Ecology and Evolution
Aguilar	2006	Ecology Letters
Benedetti-Cecchi	2005	Ecology Letters
Chun	2010	Ecology Letters
Cornwell	2008	Ecology Letters
Davidson	2011	Ecology Letters
Eldridge	2011	Ecology Letters
Elmendorf	2012	Ecology Letters
Grace	2007	Ecology Letters
Gruner	2008	Ecology Letters
Harpole	2011	Ecology Letters
Harsch	2009	Ecology Letters
He	2013	Ecology Letters
Hoeksema	2010	Ecology Letters
Jactel	2007	Ecology Letters
Knight	2006	Ecology Letters
Kulmatiski	2008	Ecology Letters
Laliberte	2010	Ecology Letters
Levine	2004	Ecology Letters
Lewinsohn	2008	Ecology Letters
Mencuccini	2007	Ecology Letters
Morales	2009	Ecology Letters
Munguia-Rosas	2011	Ecology Letters
Myers	2009	Ecology Letters
Onoda	2011	Ecology Letters
Schaeffer	2013	Ecology Letters
Shurin	2002	Ecology Letters
van Kleunen	2010	Ecology Letters
Vazquez	2005	Ecology Letters
Vila	2011	Ecology Letters
Weedon	2009	Ecology Letters
Johnstone	2006	Ecosystems
Waring	2012	Ecosystems
Roberts	2007	Environmental Management
Stewart	2007	Environmental Management
Audet	2008	Environmental Pollution
Feng	2010	Environmental Pollution
Hayes	2007	Environmental Pollution
Zvereva	2010	Environmental Reviews
Busch	2004	Evolution
Honnay	2008	Evolutionary Ecology
Lamont	2003	Evolutionary Ecology
Ameloot	2005	Folia Geobotanica
Clark	2012	Forest Ecology and Management
Ilstedt	2007	Forest Ecology and Management
Johnson	2001	Forest Ecology and Management
Locatelli	2009	Forest Ecology and Management
Riffell	2011	Forest Ecology and Management
Rosenvald	2008	Forest Ecology and Management
Saha	2012	Forest Ecology and Management
Verschuyl	2011	Forest Ecology and Management
Jenkins	2003	Forest Science
Marcot	2010	Forest Science
Zhang	2013	Forestry
Man	2004	Forestry Chronicle
Allison	2002	Functional Ecology
Carmona	2011	Functional Ecology
Dormann	2002	Functional Ecology
Endara	2011	Functional Ecology
Hauser	2013	Functional Ecology
Manzoni	2011	Functional Ecology
Moles	2011	Functional Ecology
Shipley	2006	Functional Ecology
Poorter	2012	Functional Plant Biology
de Graaf	2006	Global Change Biology
Hollister	2000	Global Change Biology
Jactel	2012	Global Change Biology
Leisner	2012	Global Change Biology
Menzel	2006	Global Change Biology
Newsham	2009	Global Change Biology
Peterson	1999	Global Change Biology
Stiling	2007	Global Change Biology
Valkama	2007	Global Change Biology
van Wijk	2004	Global Change Biology
Wand	1999	Global Change Biology
Wittig	2009	Global Change Biology
Wu	2011	Global Change Biology
Zvereva	2006	Global Change Biology
Biederman	2013	Global Change Biology Bioenergy
De Schrijver	2011	Global Ecology and Biogeography
Duncan	2011	Global Ecology and Biogeography
Rodriguez-Castaneda	2013	Global Ecology and Biogeography
Zvereva	2008	Global Ecology and Biogeography
Ma	2012	International Journal of Biometeorology
Moller	1999	International Journal of Plant Sciences
Clewley	2012	Journal of Applied Ecology
Kettenring	2011	Journal of Applied Ecology
Mason	2009	Journal of Applied Ecology
Pywell	2003	Journal of Applied Ecology
Schmidt	2011	Journal of Applied Ecology
Vesk	2004	Journal of Applied Ecology
Yahdjian	2011	Journal of Arid Environments
Honnay	2010	Journal of Biogeography
Aerts	2006	Journal of Ecology
Coomes	2009	Journal of Ecology
De Frenne	2013	Journal of Ecology
De Frenne	2011	Journal of Ecology
Dohn	2013	Journal of Ecology
Gomez-Aparicio	2009	Journal of Ecology
Hillebrand	2005	Journal of Ecology
Leimu	2006	Journal of Ecology
Lortie	2006	Journal of Ecology
Loydi	2013	Journal of Ecology
Maestre	2005	Journal of Ecology
McCall	2010	Journal of Ecology
Suding	2013	Journal of Ecology
Toth	2007	Journal of Ecology
Vellend	2007	Journal of Ecology
Xiong	1999	Journal of Ecology
Zhang	2012	Journal of Ecology
Hikosaka	2011	Journal of Experimental Botany
Niinemets	2009	Journal of Experimental Botany
Poorter	2010	Journal of Experimental Botany
Denno	2008	Journal of Nematology
Thomsen	2009	Journal of Phycology
Wang	2008	Journal of Plant Ecology
Cheruvelil	2002	Journal of the North American Benthological Society
Hillebrand	2002	Journal of the North American Benthological Society
Lawrence	2003	Journal of Tropical Ecology
Ilisson	2009	Journal of Vegetation Science
Siefert	2012	Journal of Vegetation Science
Tamme	2010	Journal of Vegetation Science
Guldemond	2008	Journal of Wildlife Management
Bowler	2010	Landscape and Urban Planning
Verges	2007	Marine Ecology Progress Series
Worchel	2013	Microbial Ecology
Aguilar	2008	Molecular Ecology
Phillips	2012	Molecular Ecology
Mayerhofer	2013	Mycorrhiza
Veresoglou	2012	Mycorrhiza
Hooper	2012	Nature
Alberton	2005	New Phytologist
Broadley	2007	New Phytologist
Friesen	2012	New Phytologist
Jablonski	2002	New Phytologist
Lekberg	2005	New Phytologist
Liao	2008	New Phytologist
Limpens	2011	New Phytologist
Limpens	2012	New Phytologist
Lin	2010	New Phytologist
Lusk	2007	New Phytologist
Medlyn	2001	New Phytologist
Newsham	2011	New Phytologist
Poorter	2009	New Phytologist
Poorter	2012	New Phytologist
Poorter	2003	New Phytologist
Robinson	2012	New Phytologist
Xia	2008	New Phytologist
Curtis	1998	Oecologia
Hillebrand	2008	Oecologia
Holmgren	2012	Oecologia
Irwin	2001	Oecologia
Mantyla	2011	Oecologia
Massad	2013	Oecologia
McDowell	2002	Oecologia
Norby	2001	Oecologia
Ogle	2003	Oecologia
Ordano	2004	Oecologia
Poyatos	2007	Oecologia
Rosumek	2009	Oecologia
Rustad	2001	Oecologia
Searles	2001	Oecologia
Shykoff	2003	Oecologia
Song	2013	Oecologia
Vehvilainen	2007	Oecologia
Verdu	2004	Oecologia
Wang	2007	Oecologia
Wang	2010	Oecologia
Wang	2012	Oecologia
Zvereva	2010	Oecologia
Zvereva	2012	Oecologia
Aizen	2010	Oikos
Alonso	2010	Oikos
Honnay	2008	Oikos
Hyatt	2003	Oikos
Koricheva	1998	Oikos
Leimu	2006	Oikos
Murray	2005	Oikos
Ness	2009	Oikos
Nykanen	2004	Oikos
Palacio-Lopez	2011	Oikos
Price	2013	Oikos
Sackett	2010	Oikos
Suding	2001	Oikos
Vehvilainen	2008	Oikos
Bailey	2009	Philosophical Transactions of the Royal Society B
Lee	2010	Philosophical Transactions of the Royal Society B
Doorduin	2011	Phytochemistry Reviews
Curtis	1996	Plant
Dieleman	2010	Plant
Grantz	2006	Plant
Medlyn	1999	Plant
Wittig	2007	Plant
Augusto	2008	Plant and Soil
Lehmann	2012	Plant and Soil
Yang	2011	Plant and Soil
Wang	2013	Plant Biology
Cudlin	2007	Plant Biosystems
Ostonen	2007	Plant Biosystems
Ainsworth	2003	Plant, Cell and Environment
Mencuccini	2003	Plant, Cell and Environment
Du	2010	Plant Ecology
Duval	2012	Plant Ecology
Wang	2002	Plant Ecology
Leimu	2008	PLoS ONE
Liao	2010	PLoS ONE
Thomsen	2012	PLoS ONE
Trager	2010	PLoS ONE
Wipf	2010	Polar Research
Mooney	2010	Proceedings of the National Academy of Sciences USA
Vamosi	2006	Proceedings of the National Academy of Sciences USA
Viola	2010	Proceedings of the National Academy of Sciences USA
Stephens	2013	Proceedings of the Royal Society B
Verdu	2012	Proceedings of the Royal Society B
Gaertner	2009	Progress in Physical Geography
Robins	2013	Rangeland Ecology & Management
Garbulsky	2011	Remote Sensing of Environment
Larimer	2010	Symbiosis
Richards	2010	Tree Physiology
Thomas	2002	Tree Physiology
Kallarackal	2013	Trees-Structure and Function
Saikkonen	2006	Trends in Plant Science
Roman	2011	Urban Forestry & Urban Greening
Kozlov	2007	Water, Air, & Soil Pollution
Zvereva	2011	Water, Air, & Soil Pollution
Zvereva	2012	Water, Air, & Soil Pollution
Yeo	2005	Western North American Naturalist

## Sheet: papp2020
first_author	year	journal
Li	2016	ACTA OECOLOGICA
Aguilera	2013	Agriculture, Ecosystems & Environment
Mafongoya	2016	Agriculture, Ecosystems & Environment
Pan	2016	Agriculture, Ecosystems & Environment
Tian	2015	Agriculture, Ecosystems & Environment
Vicente-Vicente	2016	Agriculture, Ecosystems & Environment
Wang	2013	Agriculture, Ecosystems & Environment
Wu	2016	Agriculture, Ecosystems & Environment
Kivlin	2013	AMERICAN JOURNAL OF BOTANY
Mundim	2016	AMERICAN NATURALIST
Shan	2013	ATMOSPHERIC ENVIRONMENT
Liang	2016	BIOGEOSCIENCES
van Lent	2015	BIOGEOSCIENCES
Xu	2013	BIOGEOSCIENCES
Haddad	2014	CONSERVATION BIOLOGY
Lefevre	2016	CONSERVATION PHYSIOLOGY
Paolucci	2013	DIVERSITY AND DISTRIBUTIONS
Alldred	2016	ECOLOGICAL APPLICATIONS
Iacarella	2015	ECOLOGICAL APPLICATIONS
He	2016	ECOLOGICAL MONOGRAPHS
Deng	2015	ECOLOGY
Jackson	2015	ECOLOGY
Lemoine	2016	ECOLOGY
Lu	2013	ECOLOGY
Luo	2015	ECOLOGY
Shantz	2014	ECOLOGY
Harvey	2013	ECOLOGY AND EVOLUTION
Hollander	2016	ECOLOGY AND EVOLUTION
Murphy	2014	ECOLOGY AND EVOLUTION
Martinson	2014	ECOLOGY LETTERS
McCary	2016	ECOLOGY LETTERS
Shantz	2016	ECOLOGY LETTERS
Sorte	2013	ECOLOGY LETTERS
van der Kooi	2016	ENVIRONMENTAL AND EXPERIMENTAL BOTANY
Broberg	2015	ENVIRONMENTAL POLLUTION
Chen	2015	ENVIRONMENTAL POLLUTION
Xu	2013	ENVIRONMENTAL RESEARCH LETTERS
Jia	2016	FRONTIERS IN PLANT SCIENCE
Jing	2016	FRONTIERS IN PLANT SCIENCE
Goessling	2015	FUNCTIONAL ECOLOGY
Michalet	2014	FUNCTIONAL ECOLOGY
Wooliver	2016	FUNCTIONAL ECOLOGY
A'Bear	2014	FUNGAL ECOLOGY
Augusto	2013	GLOBAL BIOGEOCHEMICAL CYCLES
Shi	2014	GLOBAL BIOGEOCHEMICAL CYCLES
Baig	2015	GLOBAL CHANGE BIOLOGY
Bernhardt-Romermann	2015	GLOBAL CHANGE BIOLOGY
Chan	2013	GLOBAL CHANGE BIOLOGY
Feng	2015	GLOBAL CHANGE BIOLOGY
Finzi	2015	GLOBAL CHANGE BIOLOGY
Garcia-Palacios	2015	GLOBAL CHANGE BIOLOGY
Garssen	2015	GLOBAL CHANGE BIOLOGY
Humbert	2016	GLOBAL CHANGE BIOLOGY
Jackson	2016	GLOBAL CHANGE BIOLOGY
Kroeker	2013	GLOBAL CHANGE BIOLOGY
Kuebbing	2015	GLOBAL CHANGE BIOLOGY
Liu	2016	GLOBAL CHANGE BIOLOGY
Liu	2014	GLOBAL CHANGE BIOLOGY
Maillard	2014	GLOBAL CHANGE BIOLOGY
Orzechowski	2015	GLOBAL CHANGE BIOLOGY
Pardo	2015	GLOBAL CHANGE BIOLOGY
Przeslawski	2015	GLOBAL CHANGE BIOLOGY
Schirmel	2016	GLOBAL CHANGE BIOLOGY
Strain	2014	GLOBAL CHANGE BIOLOGY
Wang	2014	GLOBAL CHANGE BIOLOGY
Yendrek	2013	GLOBAL CHANGE BIOLOGY
Zhao	2016	GLOBAL CHANGE BIOLOGY
Zhou	2016	GLOBAL CHANGE BIOLOGY
Llabres	2013	GLOBAL ECOLOGY AND BIOGEOGRAPHY
Qiu	2015	GLOBAL ECOLOGY AND BIOGEOGRAPHY
Rodriguez-Castaneda	2013	GLOBAL ECOLOGY AND BIOGEOGRAPHY
Zhang	2015	GLOBAL ECOLOGY AND BIOGEOGRAPHY
Diehl	2013	JOURNAL OF APPLIED ECOLOGY
Loydi	2013	JOURNAL OF ECOLOGY
Oduor	2016	JOURNAL OF ECOLOGY
Thebault	2014	JOURNAL OF ECOLOGY
Slattery	2013	JOURNAL OF EXPERIMENTAL BOTANY
Yue	2015	JOURNAL OF GEOPHYSICAL RESEARCH-BIOGEOSCIENCES
Gornish	2014	JOURNAL OF VEGETATION SCIENCE
McDevitt-Irwin	2016	Marine Ecology Progress Series
Worchel	2013	MICROBIAL ECOLOGY
Lu	2015	MITIGATION AND ADAPTATION STRATEGIES FOR GLOBAL CHANGE
Yuan	2015	NATURE CLIMATE CHANGE
Anderson	2016	NEW PHYTOLOGIST
Bai	2013	NEW PHYTOLOGIST
He	2014	NEW PHYTOLOGIST
Yoon	2016	OECOLOGIA
Albert	2015	OIKOS
Gamfeldt	2015	OIKOS
Liu	2013	PLANT AND SOIL
Trap	2016	PLANT AND SOIL
McGrath	2013	PLANT, CELL AND ENVIRONMENT
Barrett	2016	POLAR RESEARCH
Kampf	2016	SCIENCE OF THE TOTAL ENVIRONMENT
Skinner	2014	SCIENCE OF THE TOTAL ENVIRONMENT
Sasmito	2016	WETLANDS ECOLOGY AND MANAGEMENT

## Sheet: phil2012
first_author	year	journal_short
Garrat	2011	Agric Ecosyst Environm
Gobbi	2008	Agric Ecosyst Environm
Luo	2010	Agric Ecosyst Environm
Rui	2010	Agric Ecosyst Environm
Thenail	2009	Agric Ecosyst Environm
Tonitto	2006	Agric Ecosyst Environm
Valkama	2009	Agric Ecosyst Environm
Veres	2011	Agric Ecosyst Environm
Wang	2011	Agric Ecosyst Environm
Miguez	2008	Agric Forest Meteorol
Lu	2011	Agric. Ecosyst. Environ
Feng	2009	Atmos Environm
Ogle	2005	Biogeochemistry
Virto	2011	Biogeochemistry
Felton	2010	Biol Conserv
Prieto-Benitez	2011	Biol Conserv
Heaton	2004	Biomass Bioenergy
Danielsen	2011	Conserv Biol
Philpott	2008	Conserv Biol
Breseghello	2011	Crop Sci
Miguez	2005	Crop Sci
Conant	2001	Ecol Appl
Gardner	2009	Ecol Appl
Letourneau	2011	Ecol Appl
Roberts	2007	Environ Manage
Sullivan	2003	Environ Rev
Feng	2010	Environm Pollut
Van den Putte	2010	Eur J Agron
Grassini	2009	Field Crop Res
Kiaer	2009	Field Crop Res
Rotundo	2009	Field Crop Res
Salvagiotti	2008	Field Crop Res
Sileshi	2010	Field Crop Res
Tirol-Padre	2006	Field Crop Res
Fletcher	2011	Front Ecol Environm
Ainsworth	2008	Global Change Biol
Ainsworth	2002	Global Change Biol
Akiyama	2010	Global Change Biol
Don	2011	Global Change Biol
Feng	2008	Global Change Biol
Guo	2002	Global Change Biol
Linquist	2011	Global Change Biol
Taub	2008	Global Change Biol
Koellner	2006	Int J Life Cycle Ass
Sadras	2009	Irrigation Sci
Yahdjian	2011	J Arid Environm
Carrubba	2009	J Sci Food Agric
Tudoreanu	2004	J Sci Food Agric
Chivenge	2010	Plant Soil
Kaschuk	2010	Plant Soil
Sileshi	2008	Plant Soil
Unkovich	2010	Plant Soil
Vanlauwe	2010	Plant Soil
Veresoglou	2010	Plant Soil
Turmel	2011	Renew Agric Food System

## Sheet: robe2006
first_author	year	journal
Benard	2004	Annual Review of Ecology, Evolution, and Systematics
Charlesworth	2003	Annual Review of Ecology, Evolution, and Systematics
Côté	2004	Annual Review of Ecology, Evolution, and Systematics
Fahrig	2003	Annual Review of Ecology, Evolution, and Systematics
Fenster	2004	Annual Review of Ecology, Evolution, and Systematics
Folke	2004	Annual Review of Ecology, Evolution, and Systematics
Goulson	2003	Annual Review of Ecology, Evolution, and Systematics
Katz	2004	Annual Review of Ecology, Evolution, and Systematics
Lafferty	2004	Annual Review of Ecology, Evolution, and Systematics
Pilson	2004	Annual Review of Ecology, Evolution, and Systematics
Ries	2004	Annual Review of Ecology, Evolution, and Systematics
Sodhi	2004	Annual Review of Ecology, Evolution, and Systematics
Torres-Vila	2005	Behavioral Ecology and Sociobiology
Beebee	2005	Biological Conservation
Briggs	2005	Biological Conservation
Frankham	2005	Biological Conservation
White	2005	Biological Conservation
Bini	2005	Conservation Biology
Campbell	2005	Conservation Biology
Dunn	2004	Conservation Biology
Ellsworth	2003	Conservation Biology
Gower	2005	Conservation Biology
Nogales	2004	Conservation Biology
Roberge	2004	Conservation Biology
Stem	2005	Conservation Biology
van Buskirk	2004	Conservation Biology
Booth	2005	Ecological Monographs
Hooper	2005	Ecological Monographs
Platt	2003	Ecological Monographs
Ries	2004	Ecology
Verdu	2005	Ecology
Park	2004	Ecology & Society
Stevenson	2003	Ecology & Society
Wikelski	2004	Ecology & Society
de Castro	2005	Ecology Letters
Juliano	2005	Ecology Letters
Jump	2005	Ecology Letters
Rahbek	2005	Ecology Letters
Sotka	2005	Ecology Letters
Tscharntke	2005	Ecology Letters
Vellend	2005	Ecology Letters
Young	2005	Ecology Letters
Altizer	2003	Ecology, Evolution, and Systematics
Smithwick	2005	Ecosystems
Throop	2004	Ecosystems
Tomlinson	2004	Functional Ecology
Cassey	2005	Journal of Animal Ecology
Bengtsson	2005	Journal of Applied Ecology
Bennett	2004	Journal of Applied Ecology
Blumstein	2005	Journal of Applied Ecology
Boyce	2005	Journal of Applied Ecology
Gill	2005	Journal of Applied Ecology
Kleijn	2003	Journal of Applied Ecology
Stephens	2003	Journal of Applied Ecology
Ticktin	2004	Journal of Applied Ecology
White	2005	Journal of Applied Ecology
Bossdorf	2005	Oecologia
Certini	2005	Oecologia
Murray	2005	Oikos
Wise	2005	Oikos
Briggs	2004	Theoretical Population Biology
Bond	2005	Trends in Ecology & Evolution
Burney	2005	Trends in Ecology & Evolution
Dall	2005	Trends in Ecology & Evolution
Hails	2005	Trends in Ecology & Evolution
Hays	2005	Trends in Ecology & Evolution
Hughes	2005	Trends in Ecology & Evolution
Lewison	2004	Trends in Ecology & Evolution
Lloyd-Smith	2005	Trends in Ecology & Evolution
Mallet	2005	Trends in Ecology & Evolution
Manel	2005	Trends in Ecology & Evolution
McCallum	2004	Trends in Ecology & Evolution
Woolhouse	2005	Trends in Ecology & Evolution

[truncated: 8 more sheets: vett2013, seni2016, lodi2021_fe, lodi2021_ee, beil2022, roma2021a, roma2021b, README]
