# Supplementary material for: A meta-evaluation of the quality of reporting and execution in ecological meta-analyses
Source: PLoS One. 2023 Oct 12;18(10):e0292606. doi: 10.1371/journal.pone.0292606 (PMC10569516; doi:10.1371/journal.pone.0292606)
Supplement: S4 Data — This Microsoft Excel Worksheet (.xlsx) includes the final list of papers screened using metagear from the Web Of Science search and also the additional papers found from additional sources. (XLSX) [file pone.0292606.s017.xlsx]

## Sheet: newData
paper.id	pdf.name	year.min	year.max	packages.availability	functions.availability	code.availability	publication.bias	sensitivity.analysis	phylogeny	phylogeny_notes	inclusion.exclusion	total.n.effects	temporal.analysis	acknowledge_nonindependence	address_nonindependence	methods_nonindependence	source_nonindependence	Notes
6	6_Jing et al 2016	1980	2015				yes	no	no		yes		no	yes	yes	tested	study	They averaged per study to see if results change but eventually used all data directly.
7	7_Li et al 2016	1977	2013				yes	yes	no		yes		no	yes	yes	choose	sample	choose one data point (last measurement, oldest tree)
8	8_Vicente et al 2016		2016				no	no	no		partially	144	no	yes	yes	average	study	average non-independent studies
13	13_Jia et al 2016	1980	2015	yes	yes	no	yes	no	yes		yes	448	no	yes	yes	model	study	hierarchical model, phylogeny accounted for
18	18_Lemoine et al 2016	2012	2015	yes	yes	yes	no	no	no		no	65	no	no	no
23	23_Kampf et al 2016		NA	yes	no	no	yes	no	not applicable		partially	273	no	no	no
26	26_McDevitt-Irwin et al 2016			yes	no	no	yes	no	no		yes	470	no	yes	yes	model	study	Included study ID as a random effect to account for non-independence
28	28_Pan et al 2016	1971	2016				no	no	not applicable		yes	824	no	yes	yes	average	study	average over time for the same site
32	32_Wu et al 2016	1965	2015	no	no	no	yes	no	no		partially	272	no	yes	yes	choose	sample	exclude nonindependent data
33	33_Mundim and Bruna 2016	1900	2013				yes	no	no		yes	881	no	yes	yes	choose	sample	choose one data point (last measurement, oldest tree)
35	35_Zhou et al 2016	1900	2015				no	no	not applicable		yes	150	no	no	no
41	41_Hollander and Bourdeau 2016	1987	2014				yes	no	no		yes	274	no	no	no			There are two papers by the same authors (2008 and 2016). I initially read the 2008 one. The 2016 one does not seem to mention non-independence at all.
42	42_He and Silliman 2016	1981	2005	yes	no	no	yes	yes	no		yes	1748	yes	yes	yes	choose, tested	sample	For experiments that reported effect sizes that were non independent, they did a sensitivity analysis by pooling effect sizes within studies first with a meta-analysis and then re-estimating effect sizes across experiments. Their main paper reports results for the full dataset, the Supplementary Material reports the cases where the reduced dataset gave different results. When there was data for m…
43	43_Yoon and Read 2016	1980	2015	yes	no	no	yes	no	no		yes	148	no	yes	yes	average	study	Averaged across species. For multiple community studies included in one paper, they consider them independent when they were spatially or temporally separated.
49	49_Wooliver et al 2016	2008		yes	yes	yes	no	no	yes		yes	445	no	yes	yes	model	study	Included variance-covariance matrix obtained from phylogenetic tree in the model
53	53_Oduor et al 2016		2015	yes	yes	no	yes	no	yes		yes	1776	no	yes	yes	average, model	sample, study	Averaged effect sizes from the same study; included phylogeny in the model
68	68_Sasmito et al 2016		2014				no	no	not applicable		partially	41	no	no	no
69	69_Alldred and Baines 2016		2010				no	no	no		yes	419	no	yes	yes	choose	sample	only use growing season data
72	72_Anderson 2016		2015	yes	yes	yes	yes	yes	yes		yes	157	no	yes	yes	average, model	study	Averaged over multiple locations; included phylogeny in the model; evaluated a full and reduced model. We did not code it "tested" because despite it compared the full and reduced, it used the reduced model that addressed non-independence.
74	74_Zhao et al 2016	1900	2014				no	no	not applicable		no	136	no	no	no
75	75_Liu et al 2016	1994	2014	yes	no	no	yes	yes	not applicable		yes	218	no	no	no			Different manipulation levels, plant communities, or treatments from the same study were treated as independent
79	79_Lefevre 2016						no	no	no		yes	395	no	yes	yes	choose	study	Included data on same species from same research group only when they differed in outcome or methodology.
81	81_Mafongoya et al 2016			yes	no	no	no	no	not applicable		yes	652	no	no	no
85	85_McCary et al 2016		2015	yes	no	no	yes	no	no		yes	98	no	yes	yes	choose	sample, study	Results from different ecosystems were consider independent; choose taxonomic/functional group with the highest abundance; picked final year when data from multiple years was available.
90	90_Schirmel et al 2016		2014	no	no	no	yes	yes	no		yes	3624	no	yes	yes	choose, average	sample	Different species were treated as independent. For repeated measures, they 1) took an average when the interval between sampling was short, and 2) choose randomely betwee values when sampling was in different seasons
95	95_van der Kooi et al 2016	1979	2014	yes	no	no	no	no	no		partially	81	no	yes	yes	choose	sample	only use final measurements
98	98_Liang et al 2016						no	no	no		yes	1257	no	yes	yes	average	sample	for all variables, if multiple results were reported, they were average; additional treatment viewed as independent, they did not say this is a source of non-independence explicitly.
99	99_Barrett and Hollister 2016	1994	2001				not applicable	no	no		not applicable	1166	yes	no	no			they pooled studies by sites and growth form within site, but stated that the goal of doing this is to be able to compare findings with other studies, so I think it does not count as aknowledgingg non-independence and addressing it.
103	103_Trap et al 2016		2014				yes	no	not applicable		yes	1270	no	no	no
105	105_Shantz et al 2016	1977	2014				yes	yes	no		yes	306	no	yes	yes	choose	sample	only use one metric if multiple exist, multiple experiments viewed as independent
106	106_Humbert et al 2016		2013	yes	yes	no	yes	yes	not applicable		yes	134	no	no	no			multiple habitat treated as independent
107	107_Jackson et al 2016						yes	yes	no		partially	286	no	yes	yes	choose	sample	use only one metric
112	112_Deng et al 2015						yes	yes	no		yes	2024	no	yes	yes	choose	study	one observation each study
116	116_Baig et al 2015		2013	yes	no	no	no	no	no		yes	77	no	no	no			multiple temperature and plant species viewed as independent
117	117_Lu 2015		2013				no	no	not applicable		yes	159	no	yes	yes	average	sample	average multiple measurements
122	122_Chen et al 2015	2000	2013				no	no	not applicable		yes	607	no	yes	yes	choose	sample	only use most recent data point
127	127_Qiu 2015		2014	yes	no	no	yes	no	no		yes	68	no	yes	yes	choose, average	sample	average multiple measruemtn for same pair; choose only one control or treatment level
130	130_Luo et al 2015			no	no	no	no	no	not applicable		yes	143	no	no	no
131	131_Orzechowski et al 2015			yes	yes	yes	yes	yes	no		no	128	no	yes	yes	tested	study	They used Bayesian hierarchical model to account for covariance but found the results to be the same with simpler models, and thus used simpler models in the paper.
132	132_Bernhardt-Romermann et al 2015			yes	yes	no	no	no	not applicable		partially	39	no	no	no
138	138_Goessling et al 2015		2012	yes	no	no	no	no	no		no	152	no	yes	yes	choose	sample	Chose data with greatest treatment effects
139	139_Albert et al 2015			yes	yes	no	no	no	no		yes	46347	no	no	no
148	148_Jackson 2015		2014				yes	no	no		yes	102	no	yes	yes	choose	sample	choose one response point if multiple reported; this is indeed similar to 324. But 324 says explicitly that multiple species are non-independent while this paper just say they treat all as independent. So they addressed the non-independence they acknowledged. They did not acknowledge the potential non-independence from multiple observations from the same article.
150	150_Garssen et al 2015		2013				no	no	no		yes	143	no	no	no
151	151_Feng et al 2015						no	yes	not applicable		partially		no	yes	yes	tested	study	They considered observations from different plant communities, treatments or years as independent. They justify considering observations between years independent based on the magnitude of the variance amongh years being similar to variance among experiments.They also performed a sensitivity analysis using average over years.
164	164_Tian et al 2015		2013	yes	no	no	no	no	not applicable		yes	582	no	yes	yes	choose	sample	exclude duplicate from different publications, use only the last data point
165	165_Przeslawski et al 2015						yes	no	no		yes	168	no	yes	yes	model	study	random study effects in hierarchical model
166	166_Yuan and Chen 2015			yes	yes	yes	no	no	no		no	32567	no	yes	yes	choose	sample	use the first observation
171	171_Finzi et al 2015						no	no	no		partially	385	no	yes	yes	average	sample	average over time and other categories
178	178_Iacarella et al 2015			yes	no	no	no	no	no		partially	87	no	yes	yes	model	study	calculated covariance of effect size from same speices and study and show they are independent
180	180_Garcia-Palacios et al 2015		2013				no	no	not applicable		yes	238	no	no	no
183	183_Yue et al 2015		2014				yes	yes	no		yes	236	no	yes	yes	choose	sample	Only use most recent sample; sensitivty analysis using one per study
186	186_Gamfeldt et al 2015	1999	2011	maybe	maybe	yes? Could not access it	no	yes	not applicable		yes	110	no	yes	yes	choose	sample	use last sampling point
187	187_Pardo et al 2015		2013				no	no	not applicable		yes	305	no	yes	yes	average	sample	average over all possible control and treatment combinations for each study
193	193_Broberg et al 2015						no	no	not applicable		yes	288	no	no	no
196	196_Kuebbing and Nunez		2013				yes	no	no		yes	124	no	yes	yes	choose	sample	use one response variable
198	198_Zhang et al 2015	1980	2012				no	no	not applicable		yes	368	no	no	no
201	201_van Lent et al 2015	1990	2013				yes	no	not applicable		partially	166	no	yes	yes	average	sample	average over all control but years are treated as independent
215	215_He and Dijkstra 2014						no	yes	no		yes	155	no	yes	yes	tested	study	They randomly choose one from each study and found the result to be similar. They did not explicitly say they used the full data set but they say this choose one "test" give the same result thus seems to imply it is only a test, not what the results of the paper are based on.
218	218_Shi and Han 2014	1993	2013				no	no	not applicable		yes	897	no	no	no
223	223_Strain et al 2014			yes	no	no	yes	yes	no		yes		no	yes	yes	model, choose	study	They choose one level similar to other studies or last sampling point when calculating effect size; study ID as a moderator
229	229_Haddad et al 2014						no	yes	not applicable		yes	39	no	no	no
232	232_Wang et al 2014	1994	2013				no	yes	not applicable		partially	118	no	yes	yes	choose	sample	Analysis using average over years is used to compare with the analysis using the earliest year, and it is not used to test for the effect of non-independence, just to test if the results are the same.
237	237_Martinson and Fagan 2014	1945	2012	yes	yes	no	no	yes	partially	authors recorded taxonomic Family and Order and included those as categorical variables	yes	419	no	yes	yes	model, tested	study	They compared within vs among publication variation as a test. They also included publication random effect in the model. So should be model and tested.
243	243_Abear et al 2014						no	no	no		no	1644	no	no	no
244	244_Gornish and Prater 2014	1950	2011				no	yes	no		partially	38	no	yes	yes	choose	sample	use last data point
246	246_Shantz and Burkepile 2014	1978	2012				yes	no	no		yes	101	no	yes	yes	average	sample	Averaged repeated measurements across study duration.
251	251_Thebault et al 2014	2002	2012				no	no	not applicable		partially	293	no	yes	yes	choose	sample	use the final year
261	261_Liu et al 2014	1900	2012				no	no	not applicable		yes	2235	no	no	no
270	270_Michalet et al 2014		2012	yes	yes	no	yes	yes	no		yes	930	no	no	no			there's a species random effects but authors did not intend to use it to address independencei ssue
272	272_Maillard and Angers 2014		2011				no	no	not applicable		yes	130	no	yes	yes	model	study	random site effects
274	274_Skinner et al 2014						no	yes	not applicable		yes	273	no	yes	no		sample	Nonindependence from shared control was discussed, but not addressed for the analysis.
281	281_Murphy and Romanuk 2014		2013				yes	no	not applicable		yes	327	no	yes	yes	average	sample	average multiple responses
288	288_Liu et al 2013		2013				no	no	not applicable		partially	880	no	yes	yes	average	sample	average over years
296	296_Zu et al 2013	1980	2013				no	no	not applicable		yes	139	no	no	no
303	303_Yendrek et al 2013	1991	2001				no	no	not applicable		partially	67	no	no	no
304	304_Wang et al 2013	1980	2011				no	no	not applicable		yes	1435	no	no	no
305	305_Augusto et al 2013						yes	no	no		partially	88	no	yes	yes	average	sample	average over multiple measurements
306	306_Slattery et al 2013						no	no	no		no		no	no	no
314	314_Paolucci et al 2013	2010	2011				no	no	no		partially	73	no	yes	yes	average	study	average over consumer or prey
318	318_Kivlin et al 2013		2012				no	yes	no		yes	434	no	yes	yes	choose, tested	sample, study	Used longest time point and most extreme treatment; include study ID as a random effect
320	320_Bai et al 2013		2012				no	no	not applicable		yes	528	no	no	no
323	323_Shan and Yan 2013		2011				no	yes	not applicable		partially	112	no	no	no
324	324_Kroecker et al 2013		2012				yes	yes	yes		yes	532	no	yes	yes	choose	sample	species nonindependence ignored; use one response if multiple exist
329	329_Harvey et al 2013	1990	2012	yes	no	no	yes	yes	partially	broad taxonomic groups were used as categorical moderators (e.g., corals, crustaceans, etc)	yes	623	no	yes	yes	choose	sample	randomly choose one response, use final time point
331	331_Worchel et al 2013	2011	2012				yes	no	no		yes	86	no	yes	yes	choose	sample	use measurement from final date; issue of shared control ignored
334	334_Aguilera et al 2013						no	no	not applicable		yes	320	no	yes	yes	average	sample	average over all combinations of treatment/control
336	336_Loydi et al 2013	1945	2012				yes	yes	no		yes	602	no	yes	yes	choose	sample	one measurment used, species, litter type or shared control ignored
337	337_Lu et al 2013	1900	2010				no	no	not applicable		yes	590	no	yes	yes	choose	sample	use last sampling point, multiple warming levels from same study ignored
339	339_McGrath and Lobell 2013			no	no	no	no	no	partially	species was consider a factor and some analyses were done separately by species	no	1845	no	yes	yes	choose	sample	use one measurement point
342	342_Diehl et al 2013	1960	2009				yes	no	no		yes	168	no	yes	yes	choose, average	sample	only use one treatment one date if multiple exist, average over multiple aphid species within the same experimental unit
343	343_Sorte et al 2013			yes	no	no	no	no	no		yes	132	no	yes	yes	average	study	average each study over time, multiple treatment levels or multiple performance measures considered independent
348	348_Xu et al 2013	1950	2013				no	no	not applicable		yes	440	no	yes	yes	choose	sample	use most recent year and most recent publication
352	352_Rodriguez-Castaneda et al 2013	1960	2010				yes	no	no		yes	387	no	no	no
353	353_Llabres et al 2013		2011				no	no	partially	mean effect sizes were calculated for broad taxonomic groups	yes	1784	no	no	no
354	354_Chan and Connolly 2013		2011				yes	no	no		yes	25	no	no	no			The authors stated that they treat different species from the same study as separate. They did not explicitly say anything about non-independence.

## Sheet: Metadata
Column	Values	Details
paper.id	numeric	paper ID number from the ecological meta-analysis compiled by Pappalardo et al., 2020
pdf.name	text	paper ID and auturhos from the ecological meta-analysis compiled by Pappalardo et al., 2020
year.min	numeric	earliest year of the literature review reported in the meta-analysis
year.max	numeric	latest year of the literature review reported in the meta-analysis
packages.availability	text (yes, no)	If applicable (e.g., they used R for analysis), were the packages used reported?
functions.availability	text (yes, no)	If applicable (e.g., they used R for analysis), were the functions used reported?
code.availability	text (yes, no)	If applicable (e.g., they used R for analysis), was the code used provided?
publication.bias	text (yes, no, not applicable)	Coded it "yes" when authors addressed publication bias, usually using funnel plots or the fail safe number; mot applicable is for a case in which they used their own data
sensitivity.analysis	text (yes, no)	Coded it "yes" when authors conducted extra analysis to test for robustness on their results (removing outlayers, calculating differents effect sizes measures, doimg weighted and unweighted analysis, etc.)
phylogeny	text (yes, partially, no, not applicable)	Coded "yes" if phylogenetic non indepence was addressed, and "partially" when variation accross effect sizes was compared between taxonomic groups (even if this was only graphically) or if a taxonomic level was included as a factor in the model.
inclusion.exclusion	text (yes, partially, no, not applicable)	Each study was coded "yes" if the authors clearly detailed the inclusion/exclusion criteria to determine which papers to include in their meta-analysis
total.n.effects	numeric	total number of effects reported in the meta-analysis
temporal.analysis	text (yes, no)	Did the meta-analysis explored a temporal trend in the magnitude of effect sizes?
acknowledge_nonindependence	text (yes, no)	Coded "yes" if authors acknowledged some source of non independence on their data
address_nonindependence	text (yes, no, partially)	“yes”, when the publication described one or more sources of non-independence and addressed at least one; “partially” when the publication mentioned more than one source of independence, but did not address all of them; and “no” when the publication did not address non-independence
methods_nonindependence	text	1) “average”, when the non-independent values were averaged [e.g., 23: averaged repeated measurements across study durations,24: averaged across species]; 2) “choose”, when the authors chose one value from multiple non-independent values [e.g., 25: used last sampling point,26: used one response variable per study]; and 3) “model”, when the authors accounted for non-independence within the meta-an…
source_nonindependence	text("sample", "sample, study", "study")	The source of non-independence coded as “sample” refers to non-independence among observed effect sizes arising from non-independent within-study error (e.g., multiple measurements of the same individual, shared control or treatments); and were coded as “study” when the non-independence arises from study-level correlation (e.g., multiple effect sizes from each publication which could generate ran…
Notes	text	Additional details
