# Supplementary material for: A meta-evaluation of the quality of reporting and execution in ecological meta-analyses
Source: PLoS One. 2023 Oct 12;18(10):e0292606. doi: 10.1371/journal.pone.0292606 (PMC10569516; doi:10.1371/journal.pone.0292606)
Supplement: S5 Data — This Comma Separated File (.csv) includes a conversion dictionary from short journal names to long journal names and was used when analyzing paper overlap. (XLSX) [file pone.0292606.s018.xlsx]

## Sheet: DataFiles_papers-screneed_Final
STUDY_ID	REVIEWERS	INCLUDE	pdf_available	include	data_collected	notes	pub_type	authors	title	pub_name	vol	issue	start_page	end_page	doi	pub_date	pub_year	abstract	wos_categ
1	Paula	YES	yes	yes	yes		J	Lodi, S; Godoy, BS; Ortega, JCG; Bini, LM	Quality of meta-analyses in freshwater ecology: A systematic review	FRESHWATER BIOLOGY	66	5	803	814	10.1111/fwb.13695	MAY	2021	1. Given the increasing use of systematic reviews and meta-analyses in ecology, their protocols should be closely followed to ensure quality. Several checklists are available to guide researchers towards a high-quality meta-analytic study. Freshwater ecology studies have a tradition of using experimental studies, which provide the ideal data to test hypotheses using meta-analysis. 2. Here, we eva…	Ecology; Marine & Freshwater Biology
2	Paula	maybe	yes	no	no	Related with human health, out of scope	J	Lu, CC; Ke, LX; Li, JY; Zhao, HT; Lu, TT; Mentis, AFA; Wang, YY; Wang, ZF; Polissiou, MG; Tang, LY; Tang, H; Yang, KH	Saffron (Crocus sativus L.) and health outcomes: a meta-research review of meta-analyses and an evidence mapping study	PHYTOMEDICINE	91	NA	NA	NA	10.1016/j.phymed.2021.153699	OCT	2021	Background: Although a number of systematic reviews and meta-analyses of saffron (Crocus sativus L.) have been published, no study has comprehensively summarized the clinical evidence from meta-analyses, or assessed the reporting or methodological quality of these reviews. Purpose: The present meta-research study was designed to fill the gaps in knowledge to inform future studies and allow enhanc…	Plant Sciences; Chemistry, Medicinal; Integrative & Complementary Medicine; Pharmacology & Pharmacy
3	Paula	maybe	yes	no	no	Did not collect quantitative data on the selected criteria of quality of meta-analysis	J	Murtaugh, PA	Journal quality, effect size, and publication bias in meta-analysis	ECOLOGY	83	4	1162	1166	10.2307/3071921	APR	2002	A simple, empirical method of detecting evidence of publication bias in meta-analyses is proposed, based on the relationship between the strength of the results in published studies and the quality of the journals in which they appear. In an illustration of its use, the method is applied to published meta-analyses of terrestrial plant competition, predation in streams, woody plant growth under el…	Ecology
4	Paula	YES	yes	yes	yes		J	Philibert, A; Loyce, C; Makowski, D	Assessment of the quality of meta-analysis in agronomy	AGRICULTURE ECOSYSTEMS & ENVIRONMENT	148	NA	72	82	10.1016/j.agee.2011.12.003	2023-02-15	2012	A meta-analysis is a statistical treatment of a dataset derived from a literature review. Meta-analysis appears to be a promising approach in agricultural and environmental sciences, but its implementation requires special care. We assessed the quality of the meta-analyses carried out in agronomy, with the intent to formulate recommendations, and we illustrate these recommendations with a case st…	Agriculture, Multidisciplinary; Ecology; Environmental Sciences
5	Paula	YES	yes	yes	yes		J	Beillouin, D; Cardinael, R; Berre, D; Boyer, A; Corbeels, M; Fallot, A; Feder, F; Demenois, J	A global overview of studies about land management, land-use change, and climate change effects on soil organic carbon	GLOBAL CHANGE BIOLOGY	28	4	1690	1702	10.1111/gcb.15998	FEB	2022	Major drivers of gains or losses in soil organic carbon (SOC) include land management, land-use change, and climate change. Thousands of original studies have focused on these drivers of SOC change and are now compiled in a growing number of meta-analyses. To critically assess the research efforts in this domain, we retrieved and characterized 192 meta-analyses of SOC stocks or concentrations. Th…	Biodiversity Conservation; Ecology; Environmental Sciences
6	Paula	YES	yes	yes	yes		J	Koricheva, J; Gurevitch, J	Uses and misuses of meta-analysis in plant ecology	JOURNAL OF ECOLOGY	102	4	828	844	10.1111/1365-2745.12224	JUL	2014	1. The number of published meta-analyses in plant ecology has increased greatly over the last two decades. Meta-analysis has made a significant contribution to the field, allowing review of evidence for various ecological hypotheses and theories, estimation of effects of major environmental drivers (climate change, habitat fragmentation, invasive species, air pollution), assessment of management …	Plant Sciences; Ecology
7	Paula	NO					J	Fitzpatrick, L; Parmeter, CF; Agars, J	Threshold Effects in Meta-Analyses With Application to Benefit Transfer for Coral Reef Valuation	ECOLOGICAL ECONOMICS	133	NA	74	85	10.1016/j.ecolecon.2016.11.015	MAR	2017	Policymakers and advocates often use benefit transfers to estimate the economic value of environmental amenities when primary valuation studies are infeasible. Benefit transfers based on meta-analyses, which synthesize site and methodological characteristics from valuation studies of similar underlying amenities, generally outperform traditional site-to-site transfers. We build on earlier meta-an…	Ecology; Economics; Environmental Sciences; Environmental Studies
8	Paula	maybe	yes	no	no	Did not collect quantitative data on the selected criteria of quality of meta-analysis	J	Englund, G; Sarnelle, O; Cooper, SD	The importance of data-selection criteria: Meta-analyses of stream predation experiments	ECOLOGY	80	4	1132	1141	10.1890/0012-9658(1999)080[1132:TIODSC]2.0.CO;2	JUN	1999	The value of meta-analysis in ecology hinges on the reproducibility of patterns generated by quantitative synthesis. Meta-analysts will vary in the criteria they use to screen studies and select data within studies, even when addressing exactly the same question. We summarize some of the many decisions that an ecologist must make in deciding what data to include in a synthesis. We then show, usin…	Ecology
9	Paula	NO					J	Duarte, GT; Santos, PM; Cornelissen, TG; Ribeiro, MC; Paglia, AP	The effects of landscape patterns on ecosystem services: meta-analyses of landscape services	LANDSCAPE ECOLOGY	33	8	1247	1257	10.1007/s10980-018-0673-5	AUG	2018	The recently introduced concept of 'landscape services'-ecosystem services influenced by landscape patterns-may be particularly useful in landscape planning by potentially increasing stakeholder participation and financial funding. However, integrating this concept remains challenging. In order to bypass this barrier, we must gain a greater understanding of how landscape composition and configura…	Ecology; Geography, Physical; Geosciences, Multidisciplinary
10	Paula	NO					J	Bejaoui, S; Poulsen, M	The impact of early life antibiotic use on atopic and metabolic disorders Meta-analyses of recent insights	EVOLUTION MEDICINE AND PUBLIC HEALTH	NA	1	279	289	10.1093/emph/eoaa039	2023-10-24	2020	Background and objectives: The impact of antibiotics use early in life on later-in-life morbidities has received substantial attention as explanations for atopic and metabolic disorders with a surge as modern lifestyle diseases. The objective of this study was to perform meta-analyses to determine if antibiotics administration during the first 2 years of infant life is associated with increased r…	Evolutionary Biology; Public, Environmental & Occupational Health
11	Paula	NO					J	Yang, M; Shen, C; Zhu, SJ; Zhang, Y; Jiang, HL; Bao, YD; Yang, GY; Liu, JP	Chinese patent medicine Aidi injection for cancer care: An overview of systematic reviews and meta-analyses	JOURNAL OF ETHNOPHARMACOLOGY	282	NA	NA	NA	10.1016/j.jep.2021.114656	2023-01-10	2022	Ethnopharmacological relevance: Aidi injection is one of the China Food and Drug Administration approved Chinese herbal injections and the most competitive product in cancer care in China. It is composed of the extracts from Mylabris Phalerata, Astragalus Membranaceus, Panax Ginseng, and Acanthopanax Senticosus. Aim of the study: This overview aims to map systematic reviews (SRs) of Aidi injectio…	Plant Sciences; Chemistry, Medicinal; Integrative & Complementary Medicine; Pharmacology & Pharmacy
12	Paula	NO					J	Gerstner, K; Moreno-Mateos, D; Gurevitch, J; Beckmann, M; Kambach, S; Jones, HP; Seppelt, R	Will your paper be used in a meta-analysis? Make the reach of your research broader and longer lasting	METHODS IN ECOLOGY AND EVOLUTION	8	6	777	784	10.1111/2041-210X.12758	JUN	2017	1. Ecological and evolutionary research increasingly uses quantitative synthesis of primary research studies (meta-analysis) for answering fundamental questions, informing environmental policy and summarizing results for decision makers. 2. Knowing how meta-analysis works is important for researchers so that their research can have broader impact. Meta-analytic thinking encourages scientists to s…	Ecology
13	Paula	NO					J	Liu, J; Liu, XY; Song, QN; Compson, ZG; LeRoy, CJ; Luan, FG; Wang, H; Hu, YL; Yang, QP	Synergistic effects: a common theme in mixed-species litter decomposition	NEW PHYTOLOGIST	227	3	757	765	10.1111/nph.16556	AUG	2020	Litter decomposition plays a key role in nutrient cycling across ecosystems, yet to date, we lack a comprehensive understanding of the nonadditive decomposition effects in leaf litter mixing experiments. To fill that gap, we compiled 69 individual studies with the aim to perform two meta-analyses on nonadditive effects. We show that a significant synergistic effect (faster decomposition in mixtur…	Plant Sciences
14	Paula	maybe	yes	no	no	Did not collect quantitative data on the selected criteria of quality of meta-analysis	J	Xing, S; Fayle, TM	The rise of ecological network meta-analyses: Problems and prospects	GLOBAL ECOLOGY AND CONSERVATION	30	NA	NA	NA	10.1016/j.gecco.2021.e01805	OCT	2021	Investigating ecological networks can help us to understand how ecosystems respond to environmental changes. The increasing number of ecological network studies has facilitated the emergence of a body of meta-analyses that aims to generalize geographical patterns of ecological interactions. Here we summarize the status, potential shortcomings, and challenges in metaanalyses of ecological networks…	Biodiversity Conservation; Ecology
15	Paula	NO					J	Baginsky, S	Protein phosphorylation in chloroplasts - a survey of phosphorylation targets	JOURNAL OF EXPERIMENTAL BOTANY	67	13	3873	3882	10.1093/jxb/erw098	JUN	2016	This review gives an overview on the current status of phosphoproteome analyses in chloroplasts of Arabidopsis, rice, and maize, and compares the data in light of phosphorylation site conservation.The development of new software tools, improved mass spectrometry equipment, a suite of optimized scan types, and better-quality phosphopeptide affinity capture have paved the way for an explosion of ma…	Plant Sciences
16	Paula	NO					J	Lindhjem, H; Navrud, S	How reliable are meta-analyses for international benefit transfers?	ECOLOGICAL ECONOMICS	66	2023-02-03	425	435	10.1016/j.ecolecon.2007.10.005	2023-06-15	2008	Meta-analysis has increasingly Peen used to synthesise the environmental valuation literature, but only a few test the use of these analyses for benefit transfer. These are typically based on national studies only. However, meta-analyses of valuation studies across countries are a potentially powerful tool for benefit transfer, especially for environmental goods where the domestic literature is s…	Ecology; Economics; Environmental Sciences; Environmental Studies
17	Paula	NO					J	Christie, AP; Amano, T; Martin, PA; Shackelford, GE; Simmons, BI; Sutherland, WJ	Innovation and forward-thinking are needed to improve traditional synthesis methods: A response to Pescott and Stewart	JOURNAL OF APPLIED ECOLOGY	59	5	1191	1197	10.1111/1365-2664.14154	MAY	2022	In Christie et al. (2019), we used simulations to quantitatively compare the bias of commonly used study designs in ecology and conservation. Based on these simulations, we proposed 'accuracy weights' as a potential way to account for study design validity in meta-analytic weighting methods. Pescott and Stewart (2022) raised concerns that these weights may not be generalisable and still lead to b…	Biodiversity Conservation; Ecology
18	Paula	NO					J	Yuan, QJ; Wang, CW; Shi, J; Lin, ZX	Effects of Ginkgo biloba on dementia: An overview of systematic reviews	JOURNAL OF ETHNOPHARMACOLOGY	195	NA	1	9	10.1016/j.jep.2016.12.005	2023-01-04	2017	Objective: To assess the cumulative evidence on the efficacy and effectiveness of Ginkgo biloba extract (GbE) in the treatment of dementia. Design: Overview of systematic reviews. Methods: PubMed/MEDLINE, EMBASE, Cochrane, and Google Scholar were searched in June 2016. Systematic reviews (SRs) of randomized controlled trials (RCTs) evaluating the effects of GbE on different outcomes in people wit…	Plant Sciences; Chemistry, Medicinal; Integrative & Complementary Medicine; Pharmacology & Pharmacy
19	Paula	maybe	yes	no	no	Did not collect quantitative data on the selected criteria of quality of meta-analysis; evaluated temporal effects across meta-analyses but does not quantify if individual meta-analysis analyzed temporal effects	J	Barto, EK; Rillig, MC	Dissemination biases in ecology: effect sizes matter more than quality	OIKOS	121	2	228	235	10.1111/j.1600-0706.2011.19401.x	FEB	2012	Publication and citation decisions in ecology are likely influenced by many factors, potentially including journal impact factors, direction and magnitude of reported effects, and year of publication. Dissemination bias exists when publication or citation of a study depends on any of these factors. We defined several dissemination biases and determined their prevalence across many sub-disciplines…	Ecology
20	Paula	NO					J	Pick, JL; Nakagawa, S; Noble, DWA	Reproducible, flexible and high-throughput data extraction from primary literature: The metaDigitise r package	METHODS IN ECOLOGY AND EVOLUTION	10	3	426	431	10.1111/2041-210X.13118	MAR	2019	Research synthesis, such as comparative and meta-analyses, requires the extraction of effect sizes from primary literature, which are commonly calculated from descriptive statistics. However, the exact values of such statistics are commonly hidden in figures. Extracting descriptive statistics from figures can be a slow process that is not easily reproducible. Additionally, current software lacks …	Ecology
21	Paula	NO					J	Wallace, BC; Lajeunesse, MJ; Dietz, G; Dahabreh, IJ; Trikalinos, TA; Schmid, CH; Gurevitch, J	OpenMEE: Intuitive, open-source software for meta-analysis in ecology and evolutionary biology	METHODS IN ECOLOGY AND EVOLUTION	8	8	941	947	10.1111/2041-210X.12708	AUG	2017	1. Meta-analysis and meta-regression are statistical methods for synthesizing and modelling the results of different studies, and are critical research synthesis tools in ecology and evolutionary biology (E&E). However, many E&E researchers carry out meta-analyses using software that is limited in its statistical functionality and is not easily updatable. It is likely that these software limitati…	Ecology
22	Paula	NO					J	Chen, JX; Chen, SQ; Yang, XB; Wang, SM; Wu, WY	Efficacy and safety of Brucea javanica oil emulsion injection as adjuvant therapy for cancer: An overview of systematic reviews and meta-analyses	PHYTOMEDICINE	102	NA	NA	NA	10.1016/j.phymed.2022.154141	2023-07-20	2022	Background: In China, Brucea javanica oil emulsion injection (BJOEI) has been used as adjuvant therapy to treat cancer for many years. Many systematic reviews (SRs) or meta-analyses (MAs) were published to evaluate its efficacy and safety. Nevertheless, uneven quality made it difficult to reach a consensus and there has been no specific review to integrate the evidence of BJOEI for cancer at pres…	Plant Sciences; Chemistry, Medicinal; Integrative & Complementary Medicine; Pharmacology & Pharmacy
23	Paula	NO					J	Johnston, RJ; Besedin, EY; Ranson, MH	Characterizing the effects of valuation methodology in function-based benefits transfer	ECOLOGICAL ECONOMICS	60	2	407	419	10.1016/j.ecolecon.2006.03.020	2023-12-01	2006	Meta-analyses have demonstrated that willingness to pay (WTP) estimates vary systematically according to methodological factors. The benefits transfer literature provides little guidance with regard to the treatment of such effects. Transfers are typically conducted by ignoring such effects, using ad hoc adjustments, or otherwise suppressing information regarding the sensitivity of WTP to methodo…	Ecology; Economics; Environmental Sciences; Environmental Studies
24	Paula	NO					J	Fuzessy, LF; Cornelissen, TG; Janson, C; Silveira, FAO	How do primates affect seed germination? A meta-analysis of gut passage effects on neotropical plants	OIKOS	125	8	1069	1080	10.1111/oik.02986	AUG	2016	Biotic seed dispersal is a key process maintaining biodiversity in tropical forests where most trees produce vertebrate-dispersed seeds. Existing meta-analyses suggest an overall positive effect of vertebrate gut passage on seed germination, but no significant effects for non-flying mammals. However, previous meta-analyses combined rodents (seed predators) and primates (seed dispersers) into the …	Ecology
25	Paula	NO					J	Ode, PJ	Plant toxins and parasitoid trophic ecology	CURRENT OPINION IN INSECT SCIENCE	32	NA	118	123	10.1016/j.cois.2019.01.007	APR	2019	Parasitoids (parasitic wasps) are ubiquitous components of nearly all communities containing plant-insect herbivore associations. Plant toxin defenses against herbivores may also affect higher trophic levels by directly (e.g., plant toxins encountered in host hemolymph) or indirectly (e.g., plant toxins reduce host size/quality or alter the host's immunity against parasitoids). Yet, whether paras…	Biology; Ecology; Entomology
26	Paula	NO					J	Ho, L; Zhong, CCW; Wong, CHL; Wu, JCY; Chan, KKH; Wu, IXY; Leung, TH; Chung, VCH	Herbal medicine for functional dyspepsia: Network meta-analysis of placebo-controlled randomised trials	JOURNAL OF ETHNOPHARMACOLOGY	283	NA	NA	NA	10.1016/j.jep.2021.114665	2023-01-30	2022	Ethnopharmacological relevance: Conventional treatments for functional dyspepsia (FD) are limited. Herbal medicine (HM) use is prevalent despite unclear comparative effectiveness among different formulae. Aim of the study: This network meta-analysis (NMA) aimed to evaluate the comparative effectiveness of HM formulae for FD against placebo. Materials and methods: Seven international and Chinese d…	Plant Sciences; Chemistry, Medicinal; Integrative & Complementary Medicine; Pharmacology & Pharmacy
27	Paula	YES	yes	no	no	Did not collect quantitative data on the selected criteria of quality of meta-analysis	J	Noble, DWA; Lagisz, M; O'dea, RE; Nakagawa, S	Nonindependence and sensitivity analyses in ecological and evolutionary meta-analyses	MOLECULAR ECOLOGY	26	9	2410	2425	10.1111/mec.14031	MAY	2017	Meta-analysis is an important tool for synthesizing research on a variety of topics in ecology and evolution, including molecular ecology, but can be susceptible to nonindependence. Nonindependence can affect two major interrelated components of a meta-analysis: (i) the calculation of effect size statistics and (ii) the estimation of overall meta-analytic estimates and their uncertainty. While so…	Biochemistry & Molecular Biology; Ecology; Evolutionary Biology
28	Paula	maybe	yes	no	no	Did not collect quantitative data on the selected criteria of quality of meta-analysis	J	Simmons, LW; Tomkins, JL; Kotiaho, JS; Hunt, J	Fluctuating paradigm	PROCEEDINGS OF THE ROYAL SOCIETY B-BIOLOGICAL SCIENCES	266	1419	593	595	10.1098/rspb.1999.0677	2023-03-22	1999	A prominent paradigm in evolutionary biology over the last ten years has been the role of fluctuating asymmetry in sexual selection. Fluctuating asymmetry in bilaterally paired traits, and in particular sexual traits, has been proposed to be a reliable indicator of individual quality and the focus of selection through sexual competition and attractiveness. We surveyed the literature on fluctuatin…	Biology; Ecology; Evolutionary Biology
29	Paula	NO					J	Mortelliti, A; Amori, G; Boitani, L	The role of habitat quality in fragmented landscapes: a conceptual overview and prospectus for future research	OECOLOGIA	163	2	535	547	10.1007/s00442-010-1623-3	JUN	2010	There is increasing empirical evidence that the quality of habitat patches (determined by either habitat degradation or natural heterogeneity in the quality of habitat) plays an important role in determining species distribution patterns and in regulating spatial dynamics in fragmented landscapes. However, to date, most of the debate has focused on whether or not to include habitat variables in f…	Ecology
30	Paula	YES	yes	yes	yes		J	Nakagawa, S; Lagisz, M; Jennions, MD; Koricheva, J; Noble, DWA; Parker, TH; Sanchez-Tojar, A; Yang, YF; O'Dea, RE	Methods for testing publication bias in ecological and evolutionary meta-analyses	METHODS IN ECOLOGY AND EVOLUTION	13	1	4	21	10.1111/2041-210X.13724	JAN	2022	Publication bias threatens the validity of quantitative evidence from meta-analyses as it results in some findings being overrepresented in meta-analytic datasets because they are published more frequently or sooner (e.g. 'positive' results). Unfortunately, methods to test for the presence of publication bias, or assess its impact on meta-analytic results, are unsuitable for datasets with high he…	Ecology
31	Paula	NO					J	Wang, ZY; Liu, N; Ku, LX; Tian, ZQ; Shi, Y; Guo, SL; Su, HH; Zhang, LK; Ren, ZZ; Li, GH; Wang, XB; Zhu, YG; Qi, JS; Zhang, X; Chen, YH	Dissection of the genetic architecture for grain quality-related traits in three RIL populations of maize (Zea mays L.)	PLANT BREEDING	135	1	38	46	10.1111/pbr.12322	FEB	2016	To manipulate the composition of the maize kernel to meet future needs, an understanding of the molecular regulation of kernel quality-related traits is required. In this study, the quantitative trait loci (QTL) for the concentrations of grain protein, starch and oil were identified using three sets of RIL populations in three environments. The genetic maps and the initial QTL were integrated usi…	Agronomy; Biotechnology & Applied Microbiology; Plant Sciences
32	Paula	NO					J	Keesing, F; Ostfeld, RS	Dilution effects in disease ecology	ECOLOGY LETTERS	24	11	2490	2505	10.1111/ele.13875	NOV	2021	For decades, people have reduced the transmission of pathogens by adding low-quality hosts to managed environments like agricultural fields. More recently, there has been interest in whether similar 'dilution effects' occur in natural disease systems, and whether these effects are eroded as diversity declines. For some pathogens of plants, humans and other animals, the highest-quality hosts persi…	Ecology
33	Paula	NO					J	Pons, C; Casals, J; Palombieri, S; Fontanet, L; Riccini, A; Rambla, JL; Ruggiero, A; Figas, MD; Plazas, M; Koukounaras, A; Picarella, ME; Sulli, M; Fisher, J; Ziarsolo, P; Blanca, J; Canizares, J; Cammareri, M; Vitiello, A; Batelli, G; Kanellis, A; Brouwer, M; Finkers, R; Nikoloudis, K; Soler, S; Giuliano, G; Grillo, S; Grandillo, S; Zamir, D; Mazzucato, A; Causse, M; Diez, MJ; Prohens, J; Monfor…	Atlas of phenotypic, genotypic and geographical diversity present in the European traditional tomato	HORTICULTURE RESEARCH	9	NA	NA	NA	10.1093/hr/uhac112	2023-01-05	2022	The Mediterranean basin countries are considered secondary centres of tomato diversification. However, information on phenotypic and allelic variation of local tomato materials is still limited. Here we report on the evaluation of the largest traditional tomato collection, which includes 1499 accessions from Southern Europe. Analyses of 70 traits revealed a broad range of phenotypic variability w…	Plant Sciences; Genetics & Heredity; Horticulture
34	Paula	NO					J	Albrecht, T; Kreisinger, J; Pialek, J	The strength of direct selection against female promiscuity is associated with rates of extrapair fertilizations in socially monogamous songbirds	AMERICAN NATURALIST	167	5	739	744	10.1086/502633	MAY	2006	A costs-benefits approach has frequently been used to understand the evolutionary origin and maintenance of promiscuity in animal populations. Recent meta-analyses suggest that direct costs to unfaithful females outweigh indirect benefits from infidelity in socially monogamous songbirds, suggesting that in this taxa, extrapair fertilization (EPF) evolved primarily as a self-interest male tactic. …	Ecology; Evolutionary Biology
35	Paula	NO					J	Aguilar, R; Cristobal-Perez, EJ; Balvino-Olvera, FJ; Aguilar-Aguilar, MD; Aguirre-Acosta, N; Ashworth, L; Lobo, JA; Marten-Rodriguez, S; Fuchs, EJ; Sanchez-Montoya, G; Bernardello, G; Quesada, M	Habitat fragmentation reduces plant progeny quality: a global synthesis	ECOLOGY LETTERS	22	7	1163	1173	10.1111/ele.13272	JUL	2019	Most of the world's land surface is currently under human use and natural habitats remain as fragmented samples of the original landscapes. Measuring the quality of plant progeny sired in these pervasive environments represents a fundamental endeavour for predicting the evolutionary potential of plant populations remaining in fragmented habitats and thus their ability to adapt to changing environ…	Ecology
36	Paula	NO					J	Romano, A; Saino, N; Moller, AP	Viability and expression of sexual ornaments in the barn swallow Hirundo rustica: a meta-analysis	JOURNAL OF EVOLUTIONARY BIOLOGY	30	10	1929	1935	10.1111/jeb.13151	OCT	2017	Sexual selection results in the evolution of exaggerated secondary sexual characters that can entail a viability cost. However, in species where sexual ornaments honestly reflect individual quality, the viability cost of secondary sexual characters may be overwhelmed by variation in individual quality, leading to expect that individuals with the largest secondary sexual characters show higher, ra…	Ecology; Evolutionary Biology; Genetics & Heredity
37	Paula	NO					J	Batson, WG; Gordon, IJ; Fletcher, DB; Manning, AD	Translocation tactics: a framework to support the IUCN Guidelines for wildlife translocations and improve the quality of applied methods	JOURNAL OF APPLIED ECOLOGY	52	6	1598	1607	10.1111/1365-2664.12498	DEC	2015	Translocation is a popular conservation tool, but the outcomes are variable. Many tactics can be used to improve the probability of success, but a comprehensive summary of these does not exist. This increases the risk that valuable tactics will be overlooked, and inhibits effective communication. We assess the diversity of translocation tactics' used in mammal and bird translocations, by reviewin…	Biodiversity Conservation; Ecology
38	Paula	NO					J	Harts, AMF; Booksmythe, I; Jennions, MD	Mate guarding and frequent copulation in birds: A meta-analysis of their relationship to paternity and male phenotype	EVOLUTION	70	12	2789	2808	10.1111/evo.13081	DEC	2016	In many birds, males are presumed to protect their paternity by closely guarding their mate or copulating frequently with her. Both these costly behaviors are assumed to reduce the risk and/or intensity of sperm competition. However, despite many studies on avian extra-pair paternity, it remains unclear how strongly these behaviors are related to fitness and other key life-history traits. Here, w…	Ecology; Evolutionary Biology; Genetics & Heredity
39	Paula	NO					J	Raymond, B; Wright, DJ; Bonsall, MB	Effects of host plant and genetic background on the fitness costs of resistance to Bacillus thuringiensis	HEREDITY	106	2	281	288	10.1038/hdy.2010.65	FEB	2011	Novel resistance to pathogens and pesticides is commonly associated with a fitness cost. However, measurements of the fitness costs of insecticide resistance have used diverse methods to control for genetic background and rarely assess the effects of environmental variation. Here, we explored how genetic background interacts with resource quality to affect the expression of the fitness costs asso…	Ecology; Evolutionary Biology; Genetics & Heredity
40	Paula	YES	yes	yes	yes		J	Cadotte, MW; Mehrkens, LR; Menge, DNL	Gauging the impact of meta-analysis on ecology	EVOLUTIONARY ECOLOGY	26	5	1153	1167	10.1007/s10682-012-9585-z	SEP	2012	Meta-analyses are an increasingly used set of statistical tools that allow for data from multiple studies to be drawn together allowing broader, more generalizable conclusions. The extent to which the increase in the number of meta-analyses in ecology, relative to other types of papers, has influenced how questions are asked and the current state of knowledge has not been assessed before. Here, w…	Ecology; Evolutionary Biology; Genetics & Heredity
41	Paula	NO					J	Hall, SR; Shurin, JB; Diehl, S; Nisbet, RM	Food quality, nutrient limitation of secondary production, and the strength of trophic cascades	OIKOS	116	7	1128	1143	10.1111/j.0030-1299.2007.15875.x	JUL	2007	Recent meta-analyses confirm that the strength of trophic cascades (indirect positive effects of predators on plant biomass through control of herbivores) varies among ecosystem types. In particular, most terrestrial systems show smaller cascades than most aquatic ones. Ecologists still remain challenged to explain this variation. Here, we examine a food quality hypothesis which states that highe…	Ecology
42	Paula	NO					J	Stevenson, JR; Dunham, JB; Wondzell, SM; Taylor, J	Dammed water quality-Longitudinal stream responses below beaver ponds in the Umpqua River Basin, Oregon	ECOHYDROLOGY	15	4	NA	NA	10.1002/eco.2430	JUN	2022	Beaver-related restoration (BRR) has gained popularity as a means of improving stream ecosystems, but the effects are not fully understood. Studies of dissolved oxygen (DO) and water temperature, key water quality metrics for salmonids, have demonstrated improved conditions in some cases, but warming and decreased DO have been more commonly reported in meta-analyses. These results point to the co…	Ecology; Environmental Sciences; Water Resources
43	Paula	NO					J	Stiling, P; Cornelissen, T	How does elevated carbon dioxide (CO2) affect plant-herbivore interactions? A field experiment and meta-analysis of CO2-mediated changes on plant chemistry and herbivore performance	GLOBAL CHANGE BIOLOGY	13	9	1823	1842	10.1111/j.1365-2486.2007.01392.x	SEP	2007	First, we report the results of the longest-known field study (9 years) to examine the effects of elevated carbon dioxide (CO2) on leaf miner densities in a scrub-oak community at Kennedy Space Center, Florida. Here, the densities of all leaf miner species (6) on all host species (3) were lower in every year in elevated CO2 than they were in ambient CO2. Second, meta-analyses were used to review …	Biodiversity Conservation; Ecology; Environmental Sciences
44	Paula	NO					J	Iqbal, MA; Abdul, H; Muzammil, HS; Imtiaz, H; Tanveer, A; Saira, I; Anser, A	A META-ANALYSIS OF THE IMPACT OF FOLIAR FEEDING OF MICRONUTRIENTS ON PRODUCTIVITY AND REVENUE GENERATION OF FORAGE CROPS	PLANTA DANINHA	37	NA	NA	NA	10.1590/S0100-83582019370100046	NA	2019	Food security assurance to meet the demands of increased population growth requires a proportional increase in milk and meat production which, in turn, depends on animal nutrition. Assessing foliar application of micronutrients for production of substantive quantities of good quality forage must be a goal of modern, profit-oriented, sustainable agriculture and plants with better competitive abili…	Plant Sciences
45	Paula	NO					J	Sansom, RS; Wills, MA; Williams, T	Dental Data Perform Relatively Poorly in Reconstructing Mammal Phylogenies: Morphological Partitions Evaluated with Molecular Benchmarks	SYSTEMATIC BIOLOGY	66	5	813	822	10.1093/sysbio/syw116	SEP	2017	Phylogenetic trees underpin reconstructions of evolutionary history and tests of evolutionary hypotheses. They are inferred from both molecular and morphological data, yet the relative value of morphology has been questioned in this context due to perceived homoplasy, developmental linkage, and nonindependence of characters. Nevertheless, fossil data are limited to incomplete subsets of preserved…	Evolutionary Biology
46	Paula	YES	yes	yes	yes		J	Gates, S	Review of methodology of quantitative reviews using meta-analysis in ecology	JOURNAL OF ANIMAL ECOLOGY	71	4	547	557	10.1046/j.1365-2656.2002.00634.x	JUL	2002	1. Statistical methods for combination of independent results have been well publicized in the ecological literature, and have begun to be used for reviewing research. They provide a considerable advance in scientific rigour over traditional narrative or 'vote-counting' reviews. 2. However, other methodological developments for research synthesis have not yet been widely adopted. 3. This review b…	Ecology; Zoology
47	Paula	YES	yes	yes	yes		J	Archmiller, AA; Bauer, EF; Koch, RE; Wijayawardena, BK; Anil, A; Kottwitz, JJ; Munsterman, AS; Wilson, AE	Formalizing the definition of meta-analysis in Molecular Ecology	MOLECULAR ECOLOGY	24	16	4042	4051	10.1111/mec.13264	AUG	2015	Meta-analysis, the statistical synthesis of pertinent literature to develop evidence-based conclusions, is relatively new to the field of molecular ecology, with the first meta-analysis published in the journal Molecular Ecology in 2003 (Slate & Phua 2003). The goal of this article is to formalize the definition of meta-analysis for the authors, editors, reviewers and readers of Molecular Ecology…	Biochemistry & Molecular Biology; Ecology; Evolutionary Biology
48	Paula	NO					J	Szasz, E; Garamszegi, LZ; Rosivall, B	What is behind the variation in mate quality dependent sex ratio adjustment? - A meta-analysis	OIKOS	128	1	1	12	10.1111/oik.05157	JAN	2019	Theory predicts that parents adjust the sex ratio of their brood to the sexually selected traits of their mate because the reproductive success of sons may be more dependent on inherited paternal attractiveness than that of daughters. Empirical studies vary in terms of whether they support the theory, and this variation has often been regarded as evidence against sex ratio adjustment or has been …	Ecology
49	Paula	NO					J	Dzhambov, AM; Dimitrova, DD; Dimitrakova, ED	Association between residential greenness and birth weight: Systematic review and meta-analysis	URBAN FORESTRY & URBAN GREENING	13	4	621	629	10.1016/j.ufug.2014.09.004	NA	2014	Birth weight is extensively investigated as an outcome of interacting with greenery in mothers' living environment, because it is one of the major causes for neonatal and infant mortality, as well as a correlate of some adverse effects in childhood and beyond. Conversely, in modern urban-ecological systems the access to greenery is limited. The aim of this study was to answer the question whether…	Plant Sciences; Environmental Studies; Forestry; Urban Studies
50	Paula	NO					J	Chung, VCH; Ho, RST; Wu, XY; Fung, DHY; Lai, X; Wu, JCW; Wong, SYS	Are meta-analyses of Chinese herbal medicine trials trustworthy and clinically applicable? A cross-sectional study	JOURNAL OF ETHNOPHARMACOLOGY	162	NA	47	54	10.1016/j.jep.2014.12.028	2023-03-13	2015	Ethnopharmacological relevance: Meta-analysis (MA) on Chinese herbal medicine (CHM) trials is increasingly published and indexed in major international databases but their trustworthiness and clinical applicability is uncertain. We aimed to assess the characteristics and methodological quality of MA on CHM. Materials and Methods: Cross-sectional study. MA published during 1993-2013 was sampled fr…	Plant Sciences; Chemistry, Medicinal; Integrative & Complementary Medicine; Pharmacology & Pharmacy
51	Paula	maybe	yes	no	no	Did not collect quantitative data on the selected criteria of quality of meta-analysis	J	Konno, K; Akasaka, M; Koshida, C; Katayama, N; Osada, N; Spake, R; Amano, T	Ignoring non-English-language studies may bias ecological meta-analyses(sic)(sic)(sic)Mots-cles & x30ad;& x30fc;& x30ef;& x30fc;& x30c9;Palavras-chavePalabras clave	ECOLOGY AND EVOLUTION	10	13	6373	6384	10.1002/ece3.6368	JUL	2020	Meta-analysis plays a crucial role in syntheses of quantitative evidence in ecology and biodiversity conservation. The reliability of estimates in meta-analyses strongly depends on unbiased sampling of primary studies. Although earlier studies have explored potential biases in ecological meta-analyses, biases in reported statistical results and associated study characteristics published in differ…	Ecology; Evolutionary Biology
52	Paula	maybe	yes	no	no	Did not collect quantitative data on the selected criteria of quality of meta-analysis	J	Lortie, CJ	Formalized synthesis opportunities for ecology: systematic reviews and meta-analyses	OIKOS	123	8	897	902	10.1111/j.1600-0706.2013.00970.x	AUG	2014	Narrative reviews are dead. Long live systematic reviews (and meta-analyses). Synthesis in many forms is now a driving force in ecology. Advances in open data for ecology and new tools provide vastly improved capacity for novel, emergent knowledge synthesis in our discipline. Systematic reviews and meta-analyses are two formal synthesis opportunities for ecologists that are now accepted as tradit…	Ecology
53	Paula	NO					J	Duan, L; Xiong, XJ; Hu, JY; Liu, YM; Wang, J	Efficacy and safety of oral Panax notoginseng saponins for unstable angina patients: A meta-analysis and systematic review	PHYTOMEDICINE	47	NA	23	33	10.1016/j.phymed.2018.04.044	2023-08-01	2018	Background: Panax notoginseng saponins (PNS) is one of the most important active ingredients in Panax notoginseng, which plays an important role against cardiovascular diseases in Traditional Chinese Medicine (TCM). Methods: This review was performed according to the Preferred Reporting Items for Systematic Reviews and Meta-Analyses Statement. We searched the following databases from their incept…	Plant Sciences; Chemistry, Medicinal; Integrative & Complementary Medicine; Pharmacology & Pharmacy
54	Paula	NO					J	Feng, L; Li, N; Yang, W; Li, Y; Wang, CM; Tong, SW; He, JX	Analyses of mitochondrial genomes of the genus Ammopiptanthus provide new insights into the evolution of legume plants	PLANT SYSTEMATICS AND EVOLUTION	305	5	385	399	10.1007/s00606-019-01578-2	MAY	2019	The genus Ammopiptanthus is mainly distributed in the semi-arid regions of northwest China. It only contains two species: A. mongolicus and A. nanus. They exhibit similar morphological characteristics, but little is known about their genetic differences. We performed de novo sequencing and mitochondrial genome assembly and found that both species contain 36 protein-coding genes, 3 rRNA, and 16 tR…	Plant Sciences; Evolutionary Biology
55	Paula	NO					J	Xu, M; Liu, L; Qi, C; Deng, B; Cai, X	Sinomenine Versus NSAIDs for the Treatment of Rheumatoid Arthritis: A Systematic Review and Meta-Analysis	PLANTA MEDICA	74	12	1423	1429	10.1055/s-2008-1081346	OCT	2008	Sinomenine (SIN), an alkaloid isolated from Caulis sinomenii, has been used in the treatment of rheumatoid arthritis (RA) clinically. This study aimed to systematically evaluate the efficacy and safety of SIN by a comparison between SIN and non-steroidal anti-inflammatory drugs (NSAIDs). Forty-three electronic databases were systematically searched. The quality of eligible trials was assessed by …	Plant Sciences; Chemistry, Medicinal; Integrative & Complementary Medicine; Pharmacology & Pharmacy
56	Paula	NO					J	Grimm, DG; Roqueiro, D; Salome, PA; Kleeberger, S; Greshake, B; Zhu, WS; Liu, C; Lippert, C; Stegle, O; Scholkopf, B; Weigel, D; Borgwardt, KM	easyGWAS: A Cloud-Based Platform for Comparing the Results of Genome-Wide Association Studies	PLANT CELL	29	1	5	19	10.1105/tpc.16.00551	JAN	2017	The ever-growing availability of high-quality genotypes for a multitude of species has enabled researchers to explore the underlying genetic architecture of complex phenotypes at an unprecedented level of detail using genome-wide association studies (GWAS). The systematic comparison of results obtained from GWAS of different traits opens up new possibilities, including the analysis of pleiotropic…	Biochemistry & Molecular Biology; Plant Sciences; Cell Biology
57	Paula	NO					J	King, OC; van de Merwe, JP; Campbell, MD; Smith, RA; Warne, MSJ; Brown, CJ	Interactions among multiple stressors vary with exposure duration and biological response	PROCEEDINGS OF THE ROYAL SOCIETY B-BIOLOGICAL SCIENCES	289	1974	NA	NA	10.1098/rspb.2022.0348	2023-05-11	2022	Coastal ecosystems are exposed to multiple anthropogenic stressors. Effective management actions would be better informed from generalized predictions of the individual, combined and interactive effects of multiple stressors; however, few generalities are shared across different meta-analyses. Using an experimental study, we present an approach for analysing regression-based designs with generali…	Biology; Ecology; Evolutionary Biology
58	Paula	NO					J	Runquist, RDB; Moeller, DA	RESOURCE REALLOCATION DOES NOT INFLUENCE ESTIMATES OF POLLEN LIMITATION OR REPRODUCTIVE ASSURANCE IN CLARKIA XANTIANA SUBSP PARVIFLORA (ONAGRACEAE)	AMERICAN JOURNAL OF BOTANY	100	9	1916	1921	10.3732/ajb.1300050	SEP	2013	Premise of study: Studies of pollen limitation and the reproductive assurance value of selfing are important for examining the process of floral and mating system evolution in flowering plants. Recent meta-analyses have shown that common methods for measuring pollen limitation may often lead to biased estimates. Specifically, experiments involving single-or few-flower manipulations per plant tend…	Plant Sciences
59	Paula	NO					J	Beillouin, D; Ben-Ari, T; Malezieux, E; Seufert, V; Makowski, D	Positive but variable effects of crop diversification on biodiversity and ecosystem services	GLOBAL CHANGE BIOLOGY	27	19	4697	4710	10.1111/gcb.15747	OCT	2021	Ecological theory suggests that biodiversity has a positive and stabilizing effect on the delivery of ecosystem services. Yet, the impacts of increasing the diversity of cultivated crop species or varieties in agroecosystems are still under scrutiny. The available empirical evidence is scattered in scope, agronomic and geographic contexts, and impacts on ecosystem services may depend on the type …	Biodiversity Conservation; Ecology; Environmental Sciences
60	Paula	NO					J	MacNeil, MA; Graham, NAJ	Enabling regional management in a changing climate through Bayesian meta-analysis of a large-scale disturbance	GLOBAL ECOLOGY AND BIOGEOGRAPHY	19	3	412	421	10.1111/j.1466-8238.2009.00515.x	MAY	2010	Aim Quantifying and predicting change in large ecosystems is an important research objective for applied ecologists as human disturbance effects become increasingly evident at regional and global scales. However, studies used to make inferences about large-scale change are frequently of uneven quality and few in number, having been undertaken to study local, rather than global, change. Our aim is…	Ecology; Geography, Physical
61	Paula	maybe	yes	no	no	Did not collect quantitative data on the selected criteria of quality of meta-analysis	J	Heleno, RH	Meta-analyses and the editorial love of controversy	WEB ECOLOGY	14	1	23	25	10.5194/we-14-23-2014	NA	2014	Meta-analyses are a most valuable tool to overcome the experimental constraints and often idiosyncratic responses typical in ecology. Nevertheless, competition for space in scientific journals increases editorial scrutiny, with editors frequently rejecting papers without outstanding novel results that challenge established paradigms. Whilst legitimate and generally healthy for the advance of scie…	Ecology; Environmental Sciences
62	Paula	YES	yes	no	no	Did not collect quantitative data on the selected criteria of quality of meta-analysis	J	Cote, IM; Reynolds, JD	Meta-analysis at the intersection of evolutionary ecology and conservation	EVOLUTIONARY ECOLOGY	26	5	1237	1252	10.1007/s10682-012-9568-0	SEP	2012	We review the use and findings of meta-analyses that link evolution to conservation. An initial search of the literature produced 606 studies that appeared to be relevant, 120 of which proved to be narrow-sense meta-analyses. Only 23 explicitly intersected evolution and conservation. Collectively these meta-analyses summarized the results of some 2,000 studies of similar to 3,000 species. Most of…	Ecology; Evolutionary Biology; Genetics & Heredity
63	Paula	NO					J	Simoes, NR; Colares, MAM; Lansac-Toha, FA; Bonecker, CC	Zooplankton species richness-productivity relationship: Confronting monotonic positive and hump-shaped models from a local perspective	AUSTRAL ECOLOGY	38	8	952	958	10.1111/aec.12038	DEC	2013	NA	Ecology
64	Paula	maybe	yes	no	no	Did not collect quantitative data on the selected criteria of quality of meta-analysis	J	Bonner, SR; Hoffman, CM; Kane, JM; Varner, JM; Hiers, JK; O'Brien, JJ; Rickard, HD; Tinkham, WT; Linn, RR; Skowronski, N; Parsons, RA; Sieg, CH	Invigorating Prescribed Fire Science Through Improved Reporting Practices	FRONTIERS IN FORESTS AND GLOBAL CHANGE	4	NA	NA	NA	10.3389/ffgc.2021.750699	2023-10-27	2021	Interest in prescribed fire science has grown over the past few decades due to the increasing application of prescribed fire by managers to mitigate wildfire hazards, restore biodiversity, and improve ecosystem resilience. Numerous ecological disciplines use prescribed fire experiments to provide land managers with evidence-based information to support prescribed fire management. Documenting vari…	Ecology; Forestry
65	Paula	NO					J	Maheaux, H; Leavitt, PR; Jackson, LJ	Asynchronous onset of eutrophication among shallow prairie lakes of the Northern Great Plains, Alberta, Canada	GLOBAL CHANGE BIOLOGY	22	1	271	283	10.1111/gcb.13076	JAN	2016	Coherent timing of agricultural expansion, fertilizer application, atmospheric nutrient deposition, and accelerated global warming is expected to promote synchronous fertilization of regional surface waters and coherent development of algal blooms and lake eutrophication. While broad-scale cyanobacterial expansion is evident in global meta-analyses, little is known of whether lakes in discrete ca…	Biodiversity Conservation; Ecology; Environmental Sciences
66	Paula	NO					J	Garamszegi, LZ; Nunn, CL; McCabe, CM	Informatics approaches to develop dynamic meta-analyses	EVOLUTIONARY ECOLOGY	26	5	1275	1276	10.1007/s10682-012-9592-0	SEP	2012	NA	Ecology; Evolutionary Biology; Genetics & Heredity
67	Paula	NO					J	Mehraban, MSA; Tabatabaei-Malazy, O; Rahimi, R; Daniali, M; Khashayar, P; Larijani, B	Targeting dyslipidemia by herbal medicines: A systematic review of meta-analyses	JOURNAL OF ETHNOPHARMACOLOGY	280	NA	NA	NA	10.1016/j.jep.2021.114407	2023-11-15	2021	Ethnopharmacological relevance: The worldwide increasing prevalence of dyslipidemia has become a global health concern. Various herbal remedies have been claimed to be effective for the treatment of dyslipidemia in traditional and folkloric medicine of different regions clinical trials have been conducted to investigate their efficacy. The aim of the current systematic review is to critically ass…	Plant Sciences; Chemistry, Medicinal; Integrative & Complementary Medicine; Pharmacology & Pharmacy
68	Paula	NO					J	Frainer, A; Moretti, MS; Xu, WJ; Gessner, MO	No evidence for leaf-trait dissimilarity effects on litter decomposition, fungal decomposers, and nutrient dynamics	ECOLOGY	96	2	550	561	10.1890/14-1151.1	FEB	2015	Biodiversity and ecosystem-functioning theory suggest that litter mixtures composed of dissimilar leaf species can enhance decomposition due to species trait complementarity. Here we created a continuous gradient of litter chemistry trait variability within species mixtures to assess effects of litter dissimilarity on three related processes in a natural stream: litter decomposition, fungal bioma…	Ecology
69	Paula	NO					J	Kaschuk, G; Alberton, O; Hungria, M	Quantifying effects of different agricultural land uses on soil microbial biomass and activity in Brazilian biomes: inferences to improve soil quality	PLANT AND SOIL	338	2023-01-02	467	481	10.1007/s11104-010-0559-z	JAN	2011	Maintenance of soil quality is a key component of agriculture sustainability and a main goal of most farmers, environmentalists and government policymakers. However, as there are no parameters or methods to evaluate soil quality directly, some attributes of relevant soil functions are taken as indicators; lately, an increase in the use of soil microbial parameters has occurred, and their viabilit…	Agronomy; Plant Sciences; Soil Science
70	Paula	NO					J	Nyawira, SS; Nabel, JEMS; Don, A; Brovkin, V; Pongratz, J	Soil carbon response to land-use change: evaluation of a global vegetation model using observational meta-analyses	BIOGEOSCIENCES	13	19	5661	5675	10.5194/bg-13-5661-2016	2023-10-13	2016	Global model estimates of soil carbon changes from past land-use changes remain uncertain. We develop an approach for evaluating dynamic global vegetation models (DGVMs) against existing observational meta-analyses of soil carbon changes following land-use change. Using the DGVM JSBACH, we perform idealized simulations where the entire globe is covered by one vegetation type, which then undergoes…	Ecology; Geosciences, Multidisciplinary
71	Paula	NO					J	Lortie, CJ; Filazzola, A	A contrast of meta and metafor packages for meta-analyses in R	ECOLOGY AND EVOLUTION	10	20	10916	10921	10.1002/ece3.6747	OCT	2020	There is extensive choice in R to support meta-analyses. Two packages in this ecosystem include meta and metafor and provide an excellent opportunity to apply a structured checklist previously developed for contrasts between R packages relevant to challenges in ecology and evolution. Meta is a direct, intuitive choice for rapid implementation of general meta-analytical statistics. Metafor is a co…	Ecology; Evolutionary Biology
72	Paula	NO					J	Schoneberg, T; Arsenault-Benoit, A; Taylor, CM; Butler, BR; Dalton, DT; Walton, VM; Petran, A; Rogers, MA; Diepenbrock, LM; Burrack, HJ; Leach, H; Van Timmeren, S; Fanning, PD; Isaacs, R; Gress, BE; Bolda, MP; Zalom, FG; Roubos, CR; Evans, RK; Sial, AA; Hamby, KA	Pruning of small fruit crops can affect habitat suitability for Drosophila suzukii	AGRICULTURE ECOSYSTEMS & ENVIRONMENT	294	NA	NA	NA	10.1016/j.agee.2020.106860	2023-06-01	2020	Insect activity, survival, and development are affected by climatic conditions that elicit effects at multiple scales. Pruning small fruit crop canopies alters the microclimate, which in turn may influence insect pest activity. We investigated the effect of three canopy density treatments (high, medium, low) on Drosophila suzukii (Matsumura) (Diptera: Drosophilidae) fruit infestation in blueberri…	Agriculture, Multidisciplinary; Ecology; Environmental Sciences
73	Paula	NO					J	Mao, Z; Derrien, D; Didion, M; Liski, J; Eglin, T; Nicolas, M; Jonard, M; Saint-Andre, L	Modeling soil organic carbon dynamics in temperate forests with Yasso07	BIOGEOSCIENCES	16	9	1955	1973	10.5194/bg-16-1955-2019	2023-05-13	2019	In a context of global changes, modeling and predicting the dynamics of soil carbon stocks (CSs) in forest ecosystems are vital but challenging. Yasso07 is considered to be one of the most promising models for such a purpose. We examine the accuracy of its prediction of soil carbon dynamics over the whole French metropolitan territory at a decennial timescale. We used data from 101 sites in the R…	Ecology; Geosciences, Multidisciplinary
74	Paula	NO					J	Fensome, AG; Mathews, F	Roads and bats: a meta-analysis and review of the evidence on vehicle collisions and barrier effects	MAMMAL REVIEW	46	4	311	323	10.1111/mam.12072	OCT	2016	Roads are a potential threat to bat conservation. In addition to the direct risk of collision of bats with vehicles, roads could pose a threat to bat populations as a result of habitat loss, degradation and fragmentation, and could act as barriers to movements of bats between habitats. We performed a systematic review of the literature and conducted meta-analyses to assess the threat posed by roa…	Ecology; Zoology
75	Paula	NO					J	Schagner, JP; Brander, L; Paracchini, ML; Maes, J; Gollnow, F; Bertzky, B	Spatial dimensions of recreational ecosystem service values: A review of meta-analyses and a combination of meta-analytic value-transfer and GIS	ECOSYSTEM SERVICES	31	NA	395	409	10.1016/j.ecoser.2018.03.003	JUN	2018	This paper investigates spatial determinants of recreational ecosystem service values by combining Geographic Information System (GIS) and meta-analysis, and by presenting the first review on meta-analysis studies in this field. Using meta-analytic value transfer, we map the spatial distribution of recreational values across Europe. By combining meta-analysis and GIS we identify spatial biophysic…	Ecology; Environmental Sciences; Environmental Studies
76	Paula	YES	yes	yes	yes		J	Romanelli, JAP; Silva, LGM; Goncalves, MCP; Naves, RP; De Almeida, DRA; De Resende, AF; Rodrigues, RR	Repeatability of the searching process in reviews of restoration outcomes	RESTORATION ECOLOGY	29	8	NA	NA	10.1111/rec.13496	NOV	2021	In the recently declared United Nations Decade on Ecosystem Restoration (2021-2030), evidence-based research has an essential role in summarizing restoration outcomes toward broad generalizations to advance restoration practice and science globally. However, to present trustworthy, high-quality recommendations, evidence reviews should be based on rigorous methods that minimize bias and enhance sy…	Ecology
77	Paula	NO					J	Kandel, YR; Hunt, C; Ames, K; Arneson, N; Bradley, CA; Byamukama, E; Byrne, A; Chilvers, MI; Giesler, LJ; Halvorson, J; Hooker, DC; Kleczewski, NM; Malvick, DK; Markell, S; Potter, B; Pedersen, W; Smith, DL; Tenuta, AU; Telenko, DEP; Wise, KA; Mueller, DS	Meta-Analysis of Soybean Yield Response to Foliar Fungicides Evaluated from 2005 to 2018 in the United States and Canada	PLANT DISEASE	105	5	1382	1389	10.1094/PDIS-07-20-1578-RE	MAY	2021	Random effect meta-analyses were performed on data from 240 field trials conducted between 2005 and 2018 across nine U.S. states and Ontario, Canada, to quantify the yield response of soybean after application of foliar fungicides at beginning pod (R3) stage. Meta-analysis showed that the overall mean yield response when fungicide was used compared with not applying a fungicide was 2.7% (110 kg/h…	Plant Sciences
78	Paula	NO					J	Csupor, D; Viczian, R; Lantos, T; Kiss, T; Hegyi, P; Tenk, J; Czumbel, LM; Thanyaporn, SN; Gyongyi, Z; Varga, G; Gerber, G; Petervari, E; Toth, B	The combination of hawthorn extract and camphor significantly increases blood pressure: A meta-analysis and systematic review	PHYTOMEDICINE	63	NA	NA	NA	10.1016/j.phymed.2019.152984	OCT	2019	Background: A fixed combination of hawthorn and camphor (Korodin Herz-Kreislauf-Tropfen (R)) has been used in the therapy of hypotension for decades. Although its efficacy was evaluated in clinical trials, these studies have not been critically assessed in meta-analyses. Purpose: To systematically evaluate the efficacy of a fix combination of camphor and hawthorn extract (Korodin (R)) on blood pr…	Plant Sciences; Chemistry, Medicinal; Integrative & Complementary Medicine; Pharmacology & Pharmacy
79	Paula	NO					J	Eddy, TD; Pande, A; Gardner, JPA	Massive differential site-specific and species-specific responses of temperate reef fishes to marine reserve protection	GLOBAL ECOLOGY AND CONSERVATION	1	NA	13	26	10.1016/j.gecco.2014.07.004	AUG	2014	As the field of marine reserve (MR) research matures, individual studies and meta-analyses are now able to answer some of the fundamental questions initially posed regarding timelines and trajectories for biological change (often termed recovery), the effect of reserve size, age, and location, and responses to protection as a function of life-history characteristics. Kapiti MR is New Zealand's fo…	Biodiversity Conservation; Ecology
80	Paula	NO					J	Abbasi, AO; Salazar, A; Oh, Y; Reinsch, S; Uribe, MD; Li, JHY; Rashid, I; Dukes, JS	Reviews and syntheses: Soil responses to manipulated precipitation changes - an assessment of meta-analyses	BIOGEOSCIENCES	17	14	3859	3873	10.5194/bg-17-3859-2020	2023-07-29	2020	In the face of ongoing and projected climatic changes, precipitation manipulation experiments (PMEs) have produced a wealth of data about the effects of precipitation changes on soils. In response, researchers have undertaken a number of synthetic efforts. Several meta-analyses have been conducted, each revealing new aspects of soil responses to precipitation changes. Here, we conducted a compara…	Ecology; Geosciences, Multidisciplinary
81	Paula	maybe	yes	no	no	Did not collect quantitative data on the selected criteria of quality of meta-analysis	J	Morrissey, MB	Meta-analysis of magnitudes, differences and variation in evolutionary parameters	JOURNAL OF EVOLUTIONARY BIOLOGY	29	10	1882	1904	10.1111/jeb.12950	OCT	2016	Meta-analysis is increasingly used to synthesize major patterns in the large literatures within ecology and evolution. Meta-analytic methods that do not account for the process of observing data, which we may refer to as 'informal meta-analyses', may have undesirable properties. In some cases, informal meta-analyses may produce results that are unbiased, but do not necessarily make the best possi…	Ecology; Evolutionary Biology; Genetics & Heredity
82	Paula	NO					J	Steur, G; Verburg, RW; Wassen, MJ; Verweij, PA	Shedding light on relationships between plant diversity and tropical forest ecosystem services across spatial scales and plot sizes	ECOSYSTEM SERVICES	43	NA	NA	NA	10.1016/j.ecoser.2020.101107	JUN	2020	This paper sheds light on the state of our knowledge of relationships between plant diversity and tropical forests ecosystem services. We systematically reviewed the empirical evidence of relationships between three ecosystem services: carbon stock and sequestration, timber provisioning and non-timber forest product (NTFP) provisioning, and three dimensions of plant diversity: taxonomic, function…	Ecology; Environmental Sciences; Environmental Studies
83	Paula	NO					J	Britten, HB	Meta-analyses of the association between multilocus heterozygosity and fitness	EVOLUTION	50	6	2158	2164	10.2307/2410687	DEC	1996	Meta-analyses of published correlation coefficients between multilocus heterozygosity (MLH) and two fitness surrogates, growth rate and fluctuating asymmetry, suggested that the strength of these correlations are generally weak. A variety of plants and animals was included in the meta-analyses. A statistically homogeneous group of MLH-growth rate correlation coefficients that included both plants…	Ecology; Evolutionary Biology; Genetics & Heredity
84	Paula	NO					J	Schwingshackl, L; Missbach, B; Hoffmann, G	An umbrella review of garlic intake and risk of cardiovascular disease	PHYTOMEDICINE	23	11	1127	1133	10.1016/j.phymed.2015.10.015	2023-10-15	2016	Purpose: To gain further insight into the strength of evidence and extent of possible biases in the scope of studies investigating the impact of garlic and garlic supplement intake on biomarkers of cardiovascular disease, we performed an umbrella review of all published meta-analyses synthesizing data from both observational studies and randomized controlled trials. Methods: Electronic database P…	Plant Sciences; Chemistry, Medicinal; Integrative & Complementary Medicine; Pharmacology & Pharmacy
85	Paula	maybe	yes	no	no	Did not collect quantitative data on the selected criteria of quality of meta-analysis, focused on information about how researchers deal with missing data	J	Kambach, S; Bruelheide, H; Gerstner, K; Gurevitch, J; Beckmann, M; Seppelt, R	Consequences of multiple imputation of missing standard deviations and sample sizes in meta-analysis	ECOLOGY AND EVOLUTION	10	20	11699	11712	10.1002/ece3.6806	OCT	2020	Meta-analyses often encounter studies with incompletely reported variance measures (e.g., standard deviation values) or sample sizes, both needed to conduct weighted meta-analyses. Here, we first present a systematic literature survey on the frequency and treatment of missing data in published ecological meta-analyses showing that the majority of meta-analyses encountered incompletely reported st…	Ecology; Evolutionary Biology
86	Paula	NO					J	Hekkala, AM; Roberge, JM	The use of response measures in meta-analyses of land-use impacts on ecological communities: a review and the way forward	BIODIVERSITY AND CONSERVATION	27	11	2989	3005	10.1007/s10531-018-1583-1	SEP	2018	Species richness and total abundance are two of the most commonly used response measures in empirical studies of the effects of anthropogenic land-use on biodiversity, in spite of the fact that they are insensitive to changes in a range of community attributes. We evaluated the extent to which meta-analyses about the effects of forest land-use on ecological communities make use of gross species r…	Biodiversity Conservation; Ecology; Environmental Sciences
87	Paula	NO					J	Hamman, EA; Pappalardo, P; Bence, JR; Peacor, SD; Osenberg, CW	Bias in meta-analyses using Hedges' d	ECOSPHERE	9	9	NA	NA	10.1002/ecs2.2419	SEP	2018	The type of metric and weighting method used in meta-analysis can create bias and alter coverage of confidence intervals when the estimated effect size and its weight are correlated. Here, we investigate bias associated with the common metric, Hedges' d, under conditions common in ecological meta-analyses. We simulated data from experiments, computed effect sizes and their variances, and performe…	Ecology
88	Paula	NO					J	Hillebrand, H; Blasius, B; Borer, ET; Chase, JM; Downing, JA; Eriksson, BK; Filstrup, CT; Harpole, WS; Hodapp, D; Larsen, S; Lewandowska, AM; Seabloom, EW; Van de Waal, DB; Ryabov, AB	Biodiversity change is uncoupled from species richness trends: Consequences for conservation and monitoring	JOURNAL OF APPLIED ECOLOGY	55	1	169	184	10.1111/1365-2664.12959	JAN	2018	Global concern about human impact on biological diversity has triggered an intense research agenda on drivers and consequences of biodiversity change in parallel with international policy seeking to conserve biodiversity and associated ecosystem functions. Quantifying the trends in biodiversity is far from trivial, however, as recently documented by meta-analyses, which report little if any net c…	Biodiversity Conservation; Ecology
89	Paula	NO					J	Zhao, F; Guo, Z; Ma, ZR; Ma, LL; Zhao, J	Antitumor activities of Grifola frondosa (Maitake) polysaccharide: A meta-analysis based on preclinical evidence and quality assessment	JOURNAL OF ETHNOPHARMACOLOGY	280	NA	NA	NA	10.1016/j.jep.2021.114395	2023-11-15	2021	Ethnopharmacological relevance: The antitumor effects of Grifola frondosa/maitake polysaccharide (GFP) have been reported in many preclinical studies, especially in vivo experiments. The present meta-analysis aimed to provide an in vivo evidence and theoretical basis for future clinical trials by assessing the efficacy and underlying mechanisms of GFP in tumor treatment. Materials and methods: En…	Plant Sciences; Chemistry, Medicinal; Integrative & Complementary Medicine; Pharmacology & Pharmacy
90	Paula	NO					J	dos Santos, DC; Barboza, AD; Ribeiro, JS; Rodrigues, SA; Campos, AD; Lund, RG	Bixa orellana L. (Achiote, Annatto) as an antimicrobial agent: A scoping review of its efficiency and technological prospecting	JOURNAL OF ETHNOPHARMACOLOGY	287	NA	NA	NA	10.1016/j.jep.2021.114961	2023-04-06	2022	Ethnopharmacological relevance: Bixa orellana L. is reported to have numerous applications in traditional medicine and pharmacological properties such as wound healing, analgesic, hemostatic, and antioxidant activities. Recently, the literature has shown scientific interest of its antimicrobial properties aiming the development of cost-effective phytotherapeutic agents. However, no literature are…	Plant Sciences; Chemistry, Medicinal; Integrative & Complementary Medicine; Pharmacology & Pharmacy
91	Paula	NO					J	Zhou, Z; Shen, WX; Yu, LL; Xu, C; Wu, QB	A Chinese patent medicine, Shexiang Baoxin Pill, for Non-ST-elevation acute coronary syndromes: A systematic review	JOURNAL OF ETHNOPHARMACOLOGY	194	NA	1130	1139	10.1016/j.jep.2016.11.024	2023-12-24	2016	Ethnopharmacological relevance: Shexiang Baoxin Pill (SXBXP) is a well-known Chinese patent medicine, widely used for Non-ST-elevation acute coronary syndromes (NSTE-ACS). It is composed of seven materia medicas or extracts (Moschus, Radix Ginseng, Calculus Bovis, Cortex Cinnamomi, Styrax, Venenum Bufonis and Borneolum Syntheticum). Aim of the study: This study is aimed to systematically review t…	Plant Sciences; Chemistry, Medicinal; Integrative & Complementary Medicine; Pharmacology & Pharmacy
92	Paula	NO					J	Gillespie, BR; Desmet, S; Kay, P; Tillotson, MR; Brown, LE	A critical analysis of regulated river ecosystem responses to managed environmental flows from reservoirs	FRESHWATER BIOLOGY	60	2	410	425	10.1111/fwb.12506	FEB	2015	The flow regime of a river is fundamental in determining its ecological characteristics. Impoundment of rivers has been documented to severely impact the natural flow regime, resulting in abiotic and biotic changes in downstream ecosystems. Contemporary water legislation is driving increasing concern among environmentalists and water resource managers with respect to how these impacts can be miti…	Ecology; Marine & Freshwater Biology
93	Paula	NO					J	Shao, L; She, Y; Chen, BW; Yi, J; Li, Y; Guo, ZH; Wu, QB	An evidence-based evaluation of Buyang Huanwu decoction for the treatment of the sequelae of stroke: A PRISMA-compliant systematic review and meta-analysis of randomized controlled trials	PHYTOMEDICINE	104	NA	NA	NA	10.1016/j.phymed.2022.154312	SEP	2022	Background: Buyang Huanwu decoction (BYHWD) is a famous traditional Chinese formula that has been widely prescribed for sequelae of stroke in China. However, the efficacy and safety of BYHWD in treating sequelae of stroke have never been systematically evaluated. Purpose: To evaluate the effectiveness and safety of BYHWD in the treatment of sequelae of stroke. Study design: A Preferred Reporting …	Plant Sciences; Chemistry, Medicinal; Integrative & Complementary Medicine; Pharmacology & Pharmacy
94	Paula	NO					J	Zurell, D; Franklin, J; Konig, C; Bouchet, PJ; Dormann, CF; Elith, J; Fandos, G; Feng, X; Guillera-Arroita, G; Guisan, A; Lahoz-Monfort, JJ; Leitao, PJ; Park, DS; Peterson, AT; Rapacciuolo, G; Schmatz, DR; Schroder, B; Serra-Diaz, JM; Thuiller, W; Yates, KL; Zimmermann, NE; Merow, C	A standard protocol for reporting species distribution models	ECOGRAPHY	43	9	1261	1277	10.1111/ecog.04960	SEP	2020	Species distribution models (SDMs) constitute the most common class of models across ecology, evolution and conservation. The advent of ready-to-use software packages and increasing availability of digital geoinformation have considerably assisted the application of SDMs in the past decade, greatly enabling their broader use for informing conservation and management, and for quantifying impacts f…	Biodiversity Conservation; Ecology
95	Paula	NO					J	Roch, L; Dai, ZW; Gomes, E; Bernillon, S; Wang, JJ; Gibon, Y; Moing, A	Fruit Salad in the Lab: Comparing Botanical Species to Help Deciphering Fruit Primary Metabolism	FRONTIERS IN PLANT SCIENCE	10	NA	NA	NA	10.3389/fpls.2019.00836	2023-07-09	2019	Although fleshy fruit species are economically important worldwide and crucial for human nutrition, the regulation of their fruit metabolism remains to be described finely. Fruit species differ in the origin of the tissue constituting the flesh, duration of fruit development, coordination of ripening changes (climacteric vs. non-climacteric type) and biochemical composition at ripeness is linked …	Plant Sciences
96	Paula	NO					J	Nykanen, H; Koricheva, J	Damage-induced changes in woody plants and their effects on insect herbivore performance: a meta-analysis	OIKOS	104	2	247	268	10.1111/j.0030-1299.2004.12768.x	FEB	2004	We conducted a meta-analysis of 68 studies published between 1982 and 2000 in which the responses of woody plants to natural or simulated herbivore damage and/or insect herbivore performance on control and damaged plants were measured. Cumulative meta-analyses revealed dramatic temporal changes in the magnitude and direction of the plant and herbivore responses reported during the last two decade…	Ecology
97	Paula	maybe	yes	no	no	Did not collect quantitative data on the selected criteria of quality of meta-analysis	J	Palmer, AR	Detecting publication bias in meta-analyses: A case study of fluctuating asymmetry and sexual selection	AMERICAN NATURALIST	154	2	220	233	10.1086/303223	AUG	1999	NA	Ecology; Evolutionary Biology
98	Paula	NO					J	Orloff, N; Mangold, J; Miller, Z; Menalled, F	A meta-analysis of field bindweed (Convolvulus arvensis L.) and Canada thistle (Cirsium arvense L.) management in organic agricultural systems	AGRICULTURE ECOSYSTEMS & ENVIRONMENT	254	NA	264	272	10.1016/j.agee.2017.11.024	2023-02-15	2018	Organic farming has become a major agricultural and economic sector, and weed management is one of the primary challenges facing the industry. Of particular concern are rhizomatous perennial weeds such as field bindweed (Convolvulus arvensis L.) and Canada thistle [Cirsium arvense (L.) Scop.] which are highly competitive and not easily controlled in organic systems. We conducted meta-analyses of …	Agriculture, Multidisciplinary; Ecology; Environmental Sciences
99	Paula	NO					J	Darras, K; Batary, P; Furnas, B; Celis-Murillo, A; Van Wilgenburg, SL; Mulyani, YA; Tscharntke, T	Comparing the sampling performance of sound recorders versus point counts in bird surveys: A meta-analysis	JOURNAL OF APPLIED ECOLOGY	55	6	2575	2586	10.1111/1365-2664.13229	NOV	2018	1. Autonomous sound recording is a promising sampling method for birds and other vocalizing terrestrial wildlife. However, while there are clear advantages of passive acoustic monitoring methods over classical point counts conducted by humans, it has been difficult to quantitatively assess how they compare in their sampling performance. Quantitative comparisons of species richness between acousti…	Biodiversity Conservation; Ecology
100	Paula	NO					J	Toth, B; Nemeth, D; Soos, A; Hegyi, P; Pham-Dobor, G; Varga, O; Varga, V; Kiss, T; Sarlos, P; Eross, B; Csupor, D	The Effects of a Fixed Combination of Berberis aristata and Silybum marianum on Dyslipidaemia - A Meta-analysis and Systematic Review	PLANTA MEDICA	86	2	132	143	10.1055/a-1063-1649	JAN	2020	A fixed combination of Berberis aristata and Silybum marianum (Berberol) has been used by patients with dyslipidaemia. The aim of the present meta-analysis was to systematically evaluate the efficacy and safety of a fixed combination of B. aristata and S. marianum (Berberol) on serum lipid levels compared to placebo in a meta-analysis based on randomised, controlled trials. The meta-analysis was …	Plant Sciences; Chemistry, Medicinal; Integrative & Complementary Medicine; Pharmacology & Pharmacy
101	Paula	NO					J	Yeboah, D; Chen, HYH	Diversity-disturbance relationship in forest landscapes	LANDSCAPE ECOLOGY	31	5	981	987	10.1007/s10980-015-0325-y	JUN	2016	Context Despite decades of research, there is an intense debate about the consistency of the hump-shaped pattern describing the relationship between diversity and disturbance as predicted by the intermediate disturbance hypothesis (IDH). Previous meta-analyses have not explicitly considered interactive effects of disturbance frequency and intensity of disturbance on plant species diversity in ter…	Ecology; Geography, Physical; Geosciences, Multidisciplinary
102	Paula	NO					J	Sheehan, EV; Vaz, S; Pettifer, E; Foster, NL; Nancollas, SJ; Cousens, S; Holmes, L; Facq, JV; Germain, G; Attrill, MJ	An experimental comparison of three towed underwater video systems using species metrics, benthic impact and performance	METHODS IN ECOLOGY AND EVOLUTION	7	7	843	852	10.1111/2041-210X.12540	JUL	2016	Managing ecological systems, which operate over large spatial scales, is inherently difficult and often requires sourcing data from different countries and organizations. The assumption might be made that data collected using similar methodologies are comparable, but this is rarely tested. Here, benthic video data recorded using different towed underwater video systems (TUVSs) were experimentally…	Ecology
103	Paula	NO					J	Whittaker, RJ	Meta-analyses and mega-mistakes: calling time on meta-analysis of the species richness-productivity relationship	ECOLOGY	91	9	2522	2533	10.1890/08-0968.1	SEP	2010	The form of the species richness-productivity relationship (SRPR) is both theoretically important and contentious. In an effort to distill general patterns, ecologists have undertaken meta-analyses, within which each SRPR data set is first classified into one of five alternative forms: positive, humped (unimodal), negative, U-shaped (unimodal), and no relationship. Herein, I first provide a criti…	Ecology
104	Paula	YES	yes	yes	yes		J	Pappalardo, P; Ogle, K; Hamman, EA; Bence, JR; Hungate, BA; Osenberg, CW	Comparing traditional and Bayesian approaches to ecological meta-analysis	METHODS IN ECOLOGY AND EVOLUTION	11	10	1286	1295	10.1111/2041-210X.13445	OCT	2020	Despite the wide application of meta-analysis in ecology, some of the traditional methods used for meta-analysis may not perform well given the type of data characteristic of ecological meta-analyses. We reviewed published meta-analyses on the ecological impacts of global climate change, evaluating the number of replicates used in the primary studies (n(i)) and the number of studies or records (k…	Ecology
105	Paula	YES	yes	no	no	Did not collect quantitative data on the selected criteria of quality of meta-analysis	J	Castellanos, MC; Verdu, M	Meta-analysis of meta-analyses in plant evolutionary ecology	EVOLUTIONARY ECOLOGY	26	5	1187	1196	10.1007/s10682-012-9562-6	SEP	2012	After two decades of meta-analyses on plant traits, we can now look for global emergent patterns in plant evolutionary ecology. Hundreds of meta-analyses have focused on the effects of specific selection pressures on plant fitness, and the buildup of such results allows us to ask general questions regarding selection pressures and plant responses, a major focus of evolutionary ecology. Plant trai…	Ecology; Evolutionary Biology; Genetics & Heredity
106	Paula	NO					J	Wang, J; Li, GC; Yu, LL; Mo, TT; Wu, QB; Zhou, Z	Aidi injection plus platinum-based chemotherapy for stage IIIB/IV non-small cell lung cancer: A meta-analysis of 42 RCTs following the PRISMA guidelines	JOURNAL OF ETHNOPHARMACOLOGY	221	NA	137	150	10.1016/j.jep.2018.04.013	2023-07-15	2018	Ethnopharmacological relevance: Aidi injection is one of the most commonly used Chinese patent medicines for advanced non-small cell lung cancer (NSCLC). It is made from an extraction of Mylabris Phalerata, Radix Astragalus, Radix Ginseng, and Acanthopanax Senticosus. Aim of the study: The objective of this study is to evaluate the efficacy and safety of Aidi injection in combination with platinu…	Plant Sciences; Chemistry, Medicinal; Integrative & Complementary Medicine; Pharmacology & Pharmacy
107	Paula	NO					J	Liu, MN; Pu, YT; Gu, J; He, QD; Liu, Y; Zeng, YW; Li, JC; Long, XR; Yang, SJ; Wu, QB; Zhou, H	Evaluation of Zhilong Huoxue Tongyu capsule in the treatment of acute cerebral infarction: A systematic review and meta-analysis of randomized controlled trials	PHYTOMEDICINE	86	NA	NA	NA	10.1016/j.phymed.2021.153566	JUN	2021	Background: Zhilong Huoxue Tongyu capsule (ZL) is a Chinese patent medicine and used for the treatment of acute cerebral infarction (ACI) and its clinical application has gradually been widely recognized in China. However, the effects of ZL for patients with ACI have never been systematically evaluated. Purpose: A systematic review and meta-analysis was performed to evaluate the efficacy of ZL in…	Plant Sciences; Chemistry, Medicinal; Integrative & Complementary Medicine; Pharmacology & Pharmacy
108	Paula	NO					J	Romeis, J; Meissle, M; Naranjo, SE; Li, YH; Bigler, F	The end of a myth-Bt (Cry1Ab) maize does not harm green lacewings	FRONTIERS IN PLANT SCIENCE	5	NA	NA	NA	10.3389/fpls.2014.00391	2023-08-12	2014	NA	Plant Sciences
109	Paula	NO					J	Pietsch, KA; Ogle, K; Cornelissen, JHC; Cornwell, WK; Bonisch, G; Craine, JM; Jackson, BG; Kattge, J; Peltzer, DA; Penuelas, J; Reich, PB; Wardle, DA; Weedon, JT; Wright, IJ; Zanne, AE; Wirth, C	Global relationship of wood and leaf litter decomposability: the role of functional traits within and across plant organs	GLOBAL ECOLOGY AND BIOGEOGRAPHY	23	9	1046	1057	10.1111/geb.12172	SEP	2014	Aim Recent meta-analyses have revealed that plant traits and their phylogenetic history influence decay rates of dead wood and leaf litter, but it remains unknown if decay rates of wood and litter covary over a wide range of tree species and across ecosystems. We evaluated the relationships between species-specific wood and leaf litter decomposability, as well as between wood and leaf traits that…	Ecology; Geography, Physical
110	Paula	NO					J	Rosenberg, MS	The file-drawer problem revisited: A general weighted method for calculating fail-safe numbers in meta-analysis	EVOLUTION	59	2	464	468	10.1554/04-602	FEB	2005	Quantitative literature reviews such as meta-analysis are becoming common in evolutionary biology but may be strongly affected by publication biases. Using fail-safe numbers is a quick way to estimate whether publication bias is likely to be a problem for a specific study. However, previously suggested fail-safe calculations are unweighted and are not based on the framework in which most meta-ana…	Ecology; Evolutionary Biology; Genetics & Heredity
111	Paula	maybe	yes	no	no	Did not collect quantitative data on the selected criteria of quality of meta-analysis	J	Berger-Tal, O; Greggor, AL; Macura, B; Adams, CA; Blumenthal, A; Bouskila, A; Candolin, U; Doran, C; Fernandez-Juricic, E; Gotanda, KM; Price, C; Putman, BJ; Segoli, M; Snijders, L; Wong, BBM; Blumstein, DT	Systematic reviews and maps as tools for applying behavioral ecology to management and policy	BEHAVIORAL ECOLOGY	30	1	1	8	10.1093/beheco/ary130	JAN-FEB	2019	We describe the utility of conducting formal systematic reviews and maps to synthesize behavioral evidence in a way that enhances its utility to managers, policy makers, and other stakeholders. Similar to the evidence-based revolution in medicine, the application of formal systematic review processes has the potential to invigorate the field of behavioral ecology and accelerate the uptake of beha…	Behavioral Sciences; Biology; Ecology; Zoology
112	Paula	NO					J	Alonso, C; Vamosi, JC; Knight, TM; Steets, JA; Ashman, TL	Is reproduction of endemic plant species particularly pollen limited in biodiversity hotspots?	OIKOS	119	7	1192	1200	10.1111/j.1600-0706.2009.18026.x	JUL	2010	Current evidence suggests that plants in biodiversity hotspots suffer more from pollen limitation of reproduction than those in lower diversity regions, primarily due to the response of self-incompatible species. Species in biodiversity hotspots may thus be more at risk of limited reproduction and subsequent population decline. Should these species have restricted ranges (i.e. be endemics to a ce…	Ecology
113	Paula	NO					J	Garabedian, JE; Peterson, MN; Moorman, CE; Kilgo, JC	Using qualitative methods to support recovery of endangered species: The case of red-cockaded woodpecker foraging habitat	GLOBAL ECOLOGY AND CONSERVATION	17	NA	NA	NA	10.1016/j.gecco.2019.e00553	JAN	2019	Meta-analyses are powerful tools for synthesizing wildlife-habitat relationships, but small sample sizes and complex species-habitat relationships often preclude correlative meta-analyses on endangered species. In this study, we demonstrate qualitative comparative analysis (QCA) as a tool that can reliably synthesize habitat-fitness relationships from small sample sizes for species with narrow ha…	Biodiversity Conservation; Ecology
114	Paula	NO					J	Hillebrand, H; Donohue, I; Harpole, WS; Hodapp, D; Kucera, M; Lewandowska, AM; Merder, J; Montoya, JM; Freund, JA	Thresholds for ecological responses to global change do not emerge from empirical data	NATURE ECOLOGY & EVOLUTION	4	11	1502	+	10.1038/s41559-020-1256-9	NOV	2020	To understand ecosystem responses to anthropogenic global change, a prevailing framework is the definition of threshold levels of pressure, above which response magnitudes and their variances increase disproportionately. However, we lack systematic quantitative evidence as to whether empirical data allow definition of such thresholds. Here, we summarize 36 meta-analyses measuring more than 4,600 …	Ecology; Evolutionary Biology
115	Paula	maybe	yes	no	no	Did not collect quantitative data on the selected criteria of quality of meta-analysis ; used simulations to assess different methodological approaches for the treatment of non independence	J	Song, C; Peacor, SD; Osenberg, CW; Bence, JR	An assessment of statistical methods for nonindependent data in ecological meta-analyses	ECOLOGY	101	12	NA	NA	10.1002/ecy.3184	DEC	2020	In ecological meta-analyses, nonindependence among observed effect sizes from the same source paper is common. If not accounted for, nonindependence can seriously undermine inferences. We compared the performance of four meta-analysis methods that attempt to address such nonindependence and the standard random-effect model that ignores nonindependence. We simulated data with various types of with…	Ecology
116	Paula	NO					J	Xiao, Z; Wang, CQ; Zhou, MH; Hu, SS; Jiang, Y; Huang, XR; Li, NN; Feng, JH; Tang, FS; Chen, XF; Ding, J; Chen, L; Wang, YH; Li, XF	Clinical efficacy and safety of Aidi injection plus paclitaxel-based chemotherapy for advanced non-small cell lung cancer: A meta-analysis of 31 randomized controlled trials following the PRISMA guidelines	JOURNAL OF ETHNOPHARMACOLOGY	228	NA	110	122	10.1016/j.jep.2018.09.024	2023-01-10	2019	Ethnopharmacological relevance: As an important Chinese herb injection, Aidi injection is composed of the extracts from Astragalus, Eleutherococcus senticosus, Ginseng, and Cantharis. Aidi injection plus paclitaxel-based chemotherapy is often used to in the treatment of non-small cell lung cancer (NSCLC) in China. Aim of the study: The objective of this study is to further confirm whether Aidi in…	Plant Sciences; Chemistry, Medicinal; Integrative & Complementary Medicine; Pharmacology & Pharmacy
117	Paula	maybe	yes	no	no	Did not collect quantitative data on the selected criteria of quality of meta-analysis	J	Koricheva, J; Kulinskaya, E	Temporal Instability of Evidence Base: A Threat to Policy Making?	TRENDS IN ECOLOGY & EVOLUTION	34	10	895	902	10.1016/j.tree.2019.05.006	OCT	2019	A shift towards evidence-based conservation and environmental management over the last two decades has resulted in an increased use of systematic reviews and meta-analyses as tools to combine existing scientific evidence. However, to guide policy making decisions in conservation and management, the conclusions of meta-analyses need to remain stable for at least some years. Alarmingly, numerous re…	Ecology; Evolutionary Biology; Genetics & Heredity
118	Paula	NO					J	Woelkart, K; Linde, K; Bauer, R	Echinacea for preventing and treating the common cold	PLANTA MEDICA	74	6	633	637	10.1055/s-2007-993766	MAY	2008	Echinacea preparations are widely used for common cold. Many consumers and healthcare professionals are not aware that products available under the term Echinacea may differ in their composition, due to the use of different species, plant parts, extraction methods and addition of other components. In 2005, a Cochrane review has been published to provide objective evidence whether the various Echi…	Plant Sciences; Chemistry, Medicinal; Integrative & Complementary Medicine; Pharmacology & Pharmacy
119	Paula	NO					J	Zhang, JL; Zhang, ZN; Huang, ST; Qiu, XK; Lao, LX; Huang, Y; Zhang, ZJ	Acupuncture for cancer-related insomnia: A systematic review and meta-analysis	PHYTOMEDICINE	102	NA	NA	NA	10.1016/j.phymed.2022.154160	2023-07-20	2022	Background: Cancer-related insomnia is a highly prevalent complaint in cancer patients. However, there is no meta-analytic synthesis explored the efficacy of acupuncture for cancer-related insomnia among cancer patients undergoing active cancer treatments. Objective: This systematic review and meta-analysis were performed to explore the efficacy and safety of acupuncture for insomnia in people di…	Plant Sciences; Chemistry, Medicinal; Integrative & Complementary Medicine; Pharmacology & Pharmacy
120	Paula	NO					J	Durg, S; Shivaram, SB; Bavage, S	Withania somnifera (Indian ginseng) in male infertility: An evidence-based systematic review and meta-analysis	PHYTOMEDICINE	50	NA	247	256	10.1016/j.phymed.2017.11.011	2023-11-15	2018	Background: Withania somnifera Dunal, commonly known as Indian ginseng, has been in use since ancient times as anti-stress agent, aphrodisiac, for impotence and infertility treatment. Purpose: To evaluate the efficacy and safety of W. somnifera treatment in infertile men. Study design: An evidence-based systematic review and meta-analysis using Preferred Reporting Items for Systematic reviews and…	Plant Sciences; Chemistry, Medicinal; Integrative & Complementary Medicine; Pharmacology & Pharmacy
121	Paula	YES	yes	yes	yes		J	Senior, AM; Grueber, CE; Kamiya, T; Lagisz, M; O'Dwyer, K; Santos, ESA; Nakagawa, S	Heterogeneity in ecological and evolutionary meta-analyses: its magnitude and implications	ECOLOGY	97	12	3293	3299	10.1002/ecy.1591	DEC	2016	Meta-analysis is the gold standard for synthesis in ecology and evolution. Together with estimating overall effect magnitudes, meta-analyses estimate differences between effect sizes via heterogeneity statistics. It is widely hypothesized that heterogeneity will be present in ecological/evolutionary meta-analyses due to the system-specific nature of biological phenomena. Despite driving recommend…	Ecology
122	Paula	NO					J	Root, JJ; Wilson, KR; Calisher, CH; Wagoner, KD; Abbott, KD; Yates, TL; Kuenzi, AJ; Morrison, ML; Mills, JN; Beaty, BJ	Spatial clustering of murid rodents infected with hantaviruses: Implications from meta-analyses	ECOLOGICAL APPLICATIONS	15	2	565	574	10.1890/03-5293	APR	2005	We applied a rigorous, quantitative methodology to the analysis of local-scale spatial clustering of multiple murid mice (brush mice, Peromyscus boylii; deer mice, P. maniculatus; pinon mice, P. truei; western harvest mice, Reithrodontomys megalotis) infected or uninfected with hantaviruses. Rodents were sampled longitudinally from 1994 to 2001 on 23 trapping webs at 10 locations in the southwest…	Ecology; Environmental Sciences
123	Paula	NO					J	Matos-Maravi, P	Investigating the timing of origin and evolutionary processes shaping regional species diversity: Insights from simulated data and neotropical butterfly diversification rates	EVOLUTION	70	7	1638	1650	10.1111/evo.12960	JUL	2016	Different diversification scenarios have been proposed to explain the origin of extant biodiversity. However, most existing meta-analyses of time-calibrated phylogenies rely on approaches that do not quantitatively test alternative diversification processes. Here, I highlight the shortcomings of using species divergence ranks, which is a method widely used in meta-analyses. Divergence ranks consi…	Ecology; Evolutionary Biology; Genetics & Heredity
124	Paula	NO					J	Theriot, MK; Lanier, HC; Olson, LE	Harnessing natural history collections to detect trends in body-size change as a response to warming: A critique and review of best practices	METHODS IN ECOLOGY AND EVOLUTION	NA	NA	NA	NA	10.1111/2041-210X.13861	NA	NA	Specimen-based data have played a central role in documenting body-size shifts as a possible response to global warming over the last century. Identification of the drivers and patterns of these trends requires comparisons across taxa, often through meta-analyses; however, a lack of repeatability within and interoperability (i.e. the potential for a dataset to be augmented for future research) am…	Ecology
125	Paula	NO					J	Sepp, T; McGraw, KJ; Kaasik, A; Giraudeau, M	A review of urban impacts on avian life-history evolution: Does city living lead to slower pace of life?	GLOBAL CHANGE BIOLOGY	24	4	1452	1469	10.1111/gcb.13969	APR	2018	The concept of a pace-of-life syndrome describes inter- and intraspecific variation in several life-history traits along a slow-to-fast pace-of-life continuum, with long lifespans, low reproductive and metabolic rates, and elevated somatic defences at the slow end of the continuum and the opposite traits at the fast end. Pace-of-life can vary in relation to local environmental conditions (e.g. la…	Biodiversity Conservation; Ecology; Environmental Sciences
126	Paula	NO					J	Smol, JP	The power of the past: using sediments to track the effects of multiple stressors on lake ecosystems	FRESHWATER BIOLOGY	55	NA	43	59	10.1111/j.1365-2427.2009.02373.x	JAN	2010	1. One of the greatest challenges faced by limnologists, as well as most ecologists and environmental scientists, is finding data with time scales appropriate to their questions. Because of the general lack of reliable long-term monitoring data, it is often difficult to determine the nature and timing of ecosystem changes. In lieu of direct monitoring data, palaeolimnologists have developed a var…	Ecology; Marine & Freshwater Biology
127	Paula	NO					J	Peters, RL; Pappas, C; Hurley, AG; Poyatos, R; Flo, V; Zweifel, R; Goossens, W; Steppe, K	Assimilate, process and analyse thermal dissipation sap flow data using the TREX r package	METHODS IN ECOLOGY AND EVOLUTION	12	2	342	350	10.1111/2041-210X.13524	FEB	2021	A key ecophysiological measurement is the flow of water (or sap) along the tree's water-transport system, which is an essential process for maintaining the hydraulic connection within the soil-plant-atmosphere continuum. The thermal dissipation method (TDM) is widespread in the scientific community for measuring sap flow and has provided novel insights into water use and its environmental sensiti…	Ecology
128	Paula	NO					J	Whittinghill, KA; Currie, WS; Zak, DR; Burton, AJ; Pregitzer, KS	Anthropogenic N Deposition Increases Soil C Storage by Decreasing the Extent of Litter Decay: Analysis of Field Observations with an Ecosystem Model	ECOSYSTEMS	15	3	450	461	10.1007/s10021-012-9521-7	APR	2012	Recent meta-analyses of experimental studies simulating increased anthropogenic nitrogen (N) deposition in forests reveal greater soil carbon (C) storage under elevated levels of atmospheric N deposition. However, these effects have not yet been included in ecosystem-scale models of soil C and N cycling and it is unclear whether increased soil C storage results from slower decomposition rates or …	Ecology
129	Paula	NO					J	Sandstrom, J; Bernes, C; Junninen, K; Lohmus, A; Macdonald, E; Muller, J; Jonsson, BG	Impacts of dead wood manipulation on the biodiversity of temperate and boreal forests. A systematic review	JOURNAL OF APPLIED ECOLOGY	56	7	1770	1781	10.1111/1365-2664.13395	JUL	2019	Dead wood (DW) provides critical habitat for thousands of species in forests, but its amount, quality and diversity have been heavily reduced by forestry. Therefore, interventions aiming to increase DW might be necessary to support its associated biodiversity, even in protected forests, which may be former production forests. Our aim was to synthesize the current state of knowledge drawn from rep…	Biodiversity Conservation; Ecology
130	Paula	NO					J	Xie, F; Zhang, BC; Dai, SF; Jin, BB; Zhang, T; Dong, FX	Efficacy and safety of Salvia miltiorrhiza (Salvia miltiorrhiza Bunge) and ligustrazine injection in the adjuvant treatment of early-stage diabetic kidney disease: A systematic review and meta-analysis	JOURNAL OF ETHNOPHARMACOLOGY	281	NA	NA	NA	10.1016/j.jep.2021.114346	2023-12-05	2021	Ethnopharmacological relevance: Salvia miltiorrhiza and ligustrazine injection is a compound injection composed of the extract from Salvia miltiorrhiza and Ligusticum striatum (Ligusticum striatum DC.), has been frequently used for the adjuvant treatment of early-stage diabetic kidney disease (DKD) in China. Safety and efficacy studies in terms of evidence-based medical practice have become more …	Plant Sciences; Chemistry, Medicinal; Integrative & Complementary Medicine; Pharmacology & Pharmacy
131	Paula	NO					J	Jung, KH; Jeon, JS; An, G	Web Tools for Rice Transcriptome Analyses	JOURNAL OF PLANT BIOLOGY	54	2	65	80	10.1007/s12374-011-9146-y	APR	2011	Gene expression databases provide profiling data for the expression of thousands of genes to researchers worldwide. Oligonucleotide microarray technology is a useful tool that has been employed to produce gene expression profiles in most species. In rice, there are five genome-wide DNA microarray platforms: NSF 45K, BGI/Yale 60K, Affymetrix, Agilent Rice 44K, and NimbleGen 390K. Presently, more t…	Plant Sciences
132	Paula	NO					J	Groner, E; Novoplansky, A	Reconsidering diversity-productivity relationships: directness of productivity estimates matters	ECOLOGY LETTERS	6	8	695	699	10.1046/j.1461-0248.2003.00488.x	AUG	2003	Despite extensive research efforts, the controversy over diversity-productivity (D-P) patterns in natural communities still looms large. Recent meta-analyses suggest that unimodal D-P relationships tend to pre-dominate in plant studies, while positively linear relationships are more common in animal studies. These patterns, however, are based on studies in which productivity is estimated either d…	Ecology
133	Paula	YES	yes	yes	yes		J	Jennions, MD; Kahn, AT; Kelly, CD; Kokko, H	Meta-analysis and sexual selection: past studies and future possibilities	EVOLUTIONARY ECOLOGY	26	5	1119	1151	10.1007/s10682-012-9567-1	SEP	2012	The action of sexual selection is highly variable among taxa. This creates challenges when trying to generalize (e.g. determine if a particular relationship exists based on its average strength, or if it varies in response to theoretically relevant factors). Consequently, accounting for moderating factors is likely to be crucial to explain differences in sexual selection among studies. In princip…	Ecology; Evolutionary Biology; Genetics & Heredity
134	Paula	NO					J	Hall, CM; Bryant, KA; Haskard, K; Major, T; Bruce, S; Calver, MC	Factors determining the home ranges of pet cats: A meta-analysis	BIOLOGICAL CONSERVATION	203	NA	313	320	10.1016/j.biocon.2016.09.029	NOV	2016	Roaming pet cats Felis catus are a significant conservation issue because they may hunt, harass and compete with wildlife; spread disease, interbreed with cats in feral populations, and hybridise with wild native felids. Studies of the roaming behaviour of pet cats are often hampered by modest sample sizes and variability between cats, limiting statistical significance of the findings and their u…	Biodiversity Conservation; Ecology; Environmental Sciences
135	Paula	NO					J	Zhuang, Z; Wang, ZH; Huang, YY; Zheng, Q; Pan, XD	Protective effect and possible mechanisms of ligustrazine isolated from Ligusticum wallichii on nephropathy in rats with diabetes: A preclinical systematic review and meta-analysis	JOURNAL OF ETHNOPHARMACOLOGY	252	NA	NA	NA	10.1016/j.jep.2020.112568	2023-04-24	2020	Ethnopharrnacological relevance: Ligusticum wallichii has been used to treat renal diseases for thousands of years in China. Ligustrazine (Lig) is the active ingredient of Ligusticum wallichii that possesses a variety of biological activities against kidney disease. Aim of the study: The purpose of this review is to further evaluate whether the supplementation with Lig has an effect on improving …	Plant Sciences; Chemistry, Medicinal; Integrative & Complementary Medicine; Pharmacology & Pharmacy
136	Paula	NO					J	Gong, JY; Ren, H; Peng, SY; Xing, K; Fan, L; Liu, MZ; Luo, ZY; Luo, JQ	Comparative effectiveness of glycyrrhizic acid preparations aimed at preventing and treating anti-tuberculosis drug-induced liver injury: A network meta-analysis of 97 randomized controlled trials	PHYTOMEDICINE	98	NA	NA	NA	10.1016/j.phymed.2022.153942	APR	2022	Background and objectives: Clinical guidelines and expert consensus do not yet recommend glycyrrhizic acid (GA) preparations, such as compound glycyrrhizin, diammonium glycyrrhizin, magnesium isoglycyrrhizinate (MGIG), et al., for the prevention of anti-tuberculosis(anti-TB) drug-induced liver injury (DILI) due to insufficient evidence. Although these GA preparations are recommended for the treat…	Plant Sciences; Chemistry, Medicinal; Integrative & Complementary Medicine; Pharmacology & Pharmacy
137	Paula	NO					J	Blignaut, J; Aronson, J	Developing a restoration narrative: A pathway towards system-wide healing and a restorative culture	ECOLOGICAL ECONOMICS	168	NA	NA	NA	10.1016/j.ecolecon.2019.106483	FEB	2020	The current generation of Homo sapiens is paying the bill for the foolishness of, among other things, the Ceteris paribus assumption which postulates that natural capital is infinite and the quality thereof constant. The outcome is an unprecedented ecological overshoot as well as rapid and widespread degradation and fragmentation of both ecological and social systems. Despite their international …	Ecology; Economics; Environmental Sciences; Environmental Studies
138	Paula	NO					J	Mashilo, J; Shimelis, H; Maja, D; Ngwepe, RM	Meta-analysis of qualitative and quantitative trait variation in sweet watermelon and citron watermelon genetic resources	GENETIC RESOURCES AND CROP EVOLUTION	NA	NA	NA	NA	10.1007/s10722-022-01466-8	NA	NA	Sweet watermelon (Citrullus lanatus var. lanatus (Thunb.) Matsum. & Nakai) is an economically important cucurbit species despite its relatively limited genetic variation for some desirable horticultural attributes. Conversely, citron watermelon (C. lanatus. var. citroides [L.H. Bailey] Mansf. ex Greb.) displays marked genetic variation for economic traits that can be integrated in genetic analysi…	Agronomy; Plant Sciences
139	Paula	NO					J	Rosa, CD; Larson, LR; Collado, S; Profice, CC	Forest therapy can prevent and treat depression: Evidence from meta-analyses	URBAN FORESTRY & URBAN GREENING	57	NA	NA	NA	10.1016/j.ufug.2020.126943	JAN	2021	Forest therapy involves engaging in a combination of forest-based activities to improve one's health or wellbeing. We conducted an overview of systematic reviews (SRs) and meta-analyses of primary studies to provide the most comprehensive summary of the effect of forest therapy on depression. We included 13 primary studies that matched our eligibility criteria - all were included in four recent S…	Plant Sciences; Environmental Studies; Forestry; Urban Studies
140	Paula	NO					J	Klein, LR; Clayton, SR; Alldredge, JR; Goodwin, P	Long-term monitoring and evaluation of the Lower Red River Meadow Restoration Project, Idaho, USA	RESTORATION ECOLOGY	15	2	223	239	10.1111/j.1526-100X.2007.00206.x	JUN	2007	Although public and financial support for stream restoration projects is increasing, long-term monitoring and reporting of project successes and failures are limited. We present the initial results of a long-term monitoring program for the Lower Red River Meadow Restoration Project in north-central Idaho, U.S.A. We evaluate a natural channel design's effectiveness in shifting a degraded stream ec…	Ecology
141	Paula	NO					J	Kingsolver, JG; Diamond, SE; Siepielski, AM; Carlson, SM	Synthetic analyses of phenotypic selection in natural populations: lessons, limitations and future directions	EVOLUTIONARY ECOLOGY	26	5	1101	1118	10.1007/s10682-012-9563-5	SEP	2012	There are now thousands of estimates of phenotypic selection in natural populations, resulting in multiple synthetic reviews of these data. Here we consider several major lessons and limitations emerging from these syntheses, and how they may guide future studies of selection in the wild. First, we review past analyses of the patterns of directional selection. We present new meta-analyses that co…	Ecology; Evolutionary Biology; Genetics & Heredity
142	Paula	NO					J	Wallis, CM; Galarneau, ERA	Phenolic Compound Induction in Plant-Microbe and Plant-Insect Interactions: A Meta-Analysis	FRONTIERS IN PLANT SCIENCE	11	NA	NA	NA	10.3389/fpls.2020.580753	2023-12-15	2020	Plants rely on a variety of ways to protect themselves from being fed upon, including de novo production of specific compounds such as those termed as phenolics. Phenolics are often described as important in plant health and numerous studies have concluded they increase as a result of insect feeding, pathogen infection, or beneficial microorganism colonization. However, there are some studies rea…	Plant Sciences
143	Paula	NO					J	Guidetti, BY; Amico, GC; Dardanelli, S; Rodriguez-Cabal, MA	Artificial perches promote vegetation restoration	PLANT ECOLOGY	217	7	935	942	10.1007/s11258-016-0619-4	JUL	2016	Native ecosystems are continuously being transformed mostly into agricultural lands. Simultaneously, a large proportion of fields are abandoned after some years of use. Without any intervention, altered landscapes usually show a slow reversion to native ecosystems, or to novel ecosystems. One of the main barriers to vegetation regeneration is poor propagule supply. Many restoration programs have …	Plant Sciences; Ecology; Forestry
144	Paula	NO					J	De Bie, T; De Meester, L; Brendonck, L; Martens, K; Goddeeris, B; Ercken, D; Hampel, H; Denys, L; Vanhecke, L; Van der Gucht, K; Van Wichelen, J; Vyverman, W; Declerck, SAJ	Body size and dispersal mode as key traits determining metacommunity structure of aquatic organisms	ECOLOGY LETTERS	15	7	740	747	10.1111/j.1461-0248.2012.01794.x	JUL	2012	Relationships between traits of organisms and the structure of their metacommunities have so far mainly been explored with meta-analyses. We compared metacommunities of a wide variety of aquatic organism groups (12 groups, ranging from bacteria to fish) in the same set of 99 ponds to minimise biases inherent to meta-analyses. In the category of passive dispersers, large-bodied groups showed stron…	Ecology
145	Paula	YES	yes	yes	yes		J	Romanelli, JP; Meli, P; Naves, RP; Alves, MC; Rodrigues, RR	Reliability of evidence-review methods in restoration ecology	CONSERVATION BIOLOGY	35	1	142	154	10.1111/cobi.13661	FEB	2021	In restoration science, evidence reviews play a crucial role in summarizing research findings in practice and policy. However, if unreliable or inappropriate methods are used to review evidence, decisions based on these reviews may not accurately reflect the available evidence base. To assess the current value of restoration reviews, we examined a sample of meta-analyses and narrative syntheses (…	Biodiversity Conservation; Ecology; Environmental Sciences
146	Paula	NO					J	Burgess, BJ; Purves, D; Mace, G; Murrell, DJ	Classifying ecosystem stressor interactions: Theory highlights the data limitations of the additive null model and the difficulty in revealing ecological surprises	GLOBAL CHANGE BIOLOGY	27	13	3052	3065	10.1111/gcb.15630	JUL	2021	Understanding how multiple co-occurring environmental stressors combine to affect biodiversity and ecosystem services is an on-going grand challenge for ecology. Currently, progress has been made through accumulating large numbers of smaller-scale empirical studies that are then investigated by meta-analyses to detect general patterns. There is particular interest in detecting, understanding and …	Biodiversity Conservation; Ecology; Environmental Sciences
147	Paula	NO					J	Abrams, PA	Defining and measuring the impact of dynamic traits on interspecific interactions	ECOLOGY	88	10	2555	2562	10.1890/06-1381.1	OCT	2007	Trait- and density-mediated indirect effects describe different pathways by which indirect interactions in food webs are propagated from one species to another, through changes in intermediate species. A series of articles in Ecology has progressively altered the original definitions of trait-mediated'' to the point where understanding is being impeded. The most recent of these articles are two m…	Ecology
148	Paula	NO					J	Arranz, V; Fewster, RM; Lavery, SD	Genogeographic clustering to identify cross-species concordance of spatial genetic patterns	DIVERSITY AND DISTRIBUTIONS	28	4	611	623	10.1111/ddi.13474	APR	2022	Aim While in recent years, there have been considerable advances in discerning spatial genetic patterns within species, the task of identifying common patterns across species is still challenging. Approaches using new data from co-sampled species permit rigorous statistical analysis but are often limited to a small number of species. Meta-analyses of published data can encompass a much broader ra…	Biodiversity Conservation; Ecology
149	Paula	NO					J	Hungate, BA; van Groenigen, KJ; Six, J; Jastrow, JD; Luo, YQ; de Graaff, MA; van Kessel, C; Osenberg, CW	Assessing the effect of elevated carbon dioxide on soil carbon: a comparison of four meta-analyses	GLOBAL CHANGE BIOLOGY	15	8	2020	2034	10.1111/j.1365-2486.2009.01866.x	AUG	2009	Soil is the largest reservoir of organic carbon (C) in the terrestrial biosphere and soil C has a relatively long mean residence time. Rising atmospheric carbon dioxide (CO2) concentrations generally increase plant growth and C input to soil, suggesting that soil might help mitigate atmospheric CO2 rise and global warming. But to what extent mitigation will occur is unclear. The large size of the…	Biodiversity Conservation; Ecology; Environmental Sciences
150	Paula	NO					J	Jackson, MC	Interactions among multiple invasive animals	ECOLOGY	96	8	2035	2041	10.1890/15-0171.1	AUG	2015	With accelerating rates of invasion being documented in many ecosystems, communities of interacting invasive species are becoming increasingly common. Opposing theories predict that invaders can either hinder or promote one another's success. Additionally, evidence suggests that co-occurring invaders can interact to amplify or mitigate one another's impacts on ecosystems. However, there has not b…	Ecology
151	Paula	NO					J	Ogle, K; Liu, Y; Vicca, S; Bahn, M	A hierarchical, multivariate meta-analysis approach to synthesising global change experiments	NEW PHYTOLOGIST	231	6	2382	2394	10.1111/nph.17562	SEP	2021	Meta-analyses enable synthesis of results from globally distributed experiments to draw general conclusions about the impacts of global change factors on ecosystem function. Traditional meta-analyses, however, are challenged by the complexity and diversity of experimental results. We illustrate how several key issues can be addressed by a multivariate, hierarchical Bayesian meta-analysis (MHBM) a…	Plant Sciences
152	Paula	NO					J	Kawaguchi, A; Inoue, K; Tanina, K	Evaluation of the Nonpathogenic Agrobacterium vitis Strain ARK-1 for Crown Gall Control in Diverse Plant Species	PLANT DISEASE	99	3	409	414	10.1094/PDIS-06-14-0588-RE	MAR	2015	The nonpathogenic strain of Agrobacterium (=Rhizobium) vitis ARK-1 is a biological agent able to effectively control grapevine crown gall. In this study, treating apple, Japanese pear, peach, rose, and tomato by soaking the roots in a cell suspension of ARK-1 before planting into soil infected with tumorigenic Agrobacterium spp. reduced the number of plants developing crown gall tumors. Meta-anal…	Plant Sciences
153	Paula	YES	yes	yes	yes		J	Chamberlain, SA; Hovick, SM; Dibble, CJ; Rasmussen, NL; Van Allen, BG; Maitner, BS; Ahern, JR; Bell-Dereske, LP; Roy, CL; Meza-Lopez, M; Carrillo, J; Siemann, E; Lajeunesse, MJ; Whitney, KD	Does phylogeny matter? Assessing the impact of phylogenetic information in ecological meta-analysis	ECOLOGY LETTERS	15	6	627	636	10.1111/j.1461-0248.2012.01776.x	JUN	2012	Meta-analysis is increasingly used in ecology and evolutionary biology. Yet, in these fields this technique has an important limitation: phylogenetic non-independence exists among taxa, violating the statistical assumptions underlying traditional meta-analytic models. Recently, meta-analytical techniques incorporating phylogenetic information have been developed to address this issue. However, no…	Ecology
154	Paula	YES	yes	no	no	Did not collect quantitative data on the selected criteria of quality of meta-analysis	J	Haddaway, NR; Watson, MJ	On the benefits of systematic reviews for wildlife parasitology	INTERNATIONAL JOURNAL FOR PARASITOLOGY-PARASITES AND WILDLIFE	5	2	184	191	10.1016/j.ijppaw.2016.05.002	AUG	2016	Systematic reviews and meta-analyses are widely accepted as the best means to synthesise quantitative or qualitative scientific evidence. Many scientific fields have embraced these more rigorous review techniques as a means to bring together large and complex bodies of literature and their data. Unfortunately, due to perceived difficulties and unfamiliarity with processes, other fields are not us…	Ecology; Parasitology
155	Paula	NO					J	Jaeggi, AV; Gurven, M	Reciprocity explains food sharing in humans and other primates independent of kin selection and tolerated scrounging: a phylogenetic meta-analysis	PROCEEDINGS OF THE ROYAL SOCIETY B-BIOLOGICAL SCIENCES	280	1768	NA	NA	10.1098/rspb.2013.1615	2023-10-07	2013	Helping, i.e. behaviour increasing the fitness of others, can evolve when directed towards kin or reciprocating partners. These predictions have been tested in the context of food sharing both in human foragers and non-human primates. Here, we performed quantitative meta-analyses on 32 independent study populations to (i) test for overall effects of reciprocity on food sharing while controlling f…	Biology; Ecology; Evolutionary Biology
156	Paula	NO					J	Senigaglia, V; Christiansen, F; Bejder, L; Gendron, D; Lundquist, D; Noren, DP; Schaffar, A; Smith, JC; Williams, R; Martinez, E; Stockin, K; Lusseau, D	Meta-analyses of whale-watching impact studies: comparisons of cetacean responses to disturbance	MARINE ECOLOGY PROGRESS SERIES	542	NA	251	263	10.3354/meps11497	2023-01-19	2016	Whale-watching activities can induce behavioral changes that may negatively affect cetacean populations. However, these changes may vary depending on species, populations and environmental features. It is important to determine inter-specific variation in cetacean responses to stressors in order to identify the best metrics for evaluation of consequences of anthropogenic disturbance. We used meta…	Ecology; Marine & Freshwater Biology; Oceanography
157	Paula	NO					J	Kalcounis-Ruppell, MC; Psyllakis, JM; Brigham, RM	Tree roost selection by bats: an empirical synthesis using meta-analysis	WILDLIFE SOCIETY BULLETIN	33	3	1123	1132	10.2193/0091-7648(2005)33[1123:TRSBBA]2.0.CO;2	FAL	2005	Over the past 2 decades, we have begun to accumulate a basic understanding of the roosting and foraging ecology of temperate insectivorous bats in forests. As our understanding improves, it is not surprising there should be attempts at synthesizing our knowledge to prioritize future research directions (e.g., Hayes 2003, Miller et al. 2003). Miller et al. (2003) reviewed results of 56 papers (198…	Biodiversity Conservation
158	Paula	NO					J	Cebrian, J; Duarte, CM; Agawin, NSR; Merino, M	Leaf growth response to simulated herbivory: a comparison among seagrass species	JOURNAL OF EXPERIMENTAL MARINE BIOLOGY AND ECOLOGY	220	1	67	81	10.1016/S0022-0981(97)00084-1	2023-01-31	1998	We examined in seven seagrass species the response of the leaf growth rate per shoot (mg DW shoot(-1) day(-1)) to a gradient of herbivory simulated by leaf clipping. The clipping procedure was intended to mimic the removal by herbivores which only consume the leaves of a single shoot at every feeding attack and which do not feed over the same shoots selectively (i.e., most poikilotherm vertebrate…	Ecology; Marine & Freshwater Biology
159	Paula	NO					J	Aubry, KB; Raley, CM; Buskirk, SW; Zielinski, WJ; Schwartz, MK; Golightly, RT; Purcell, KL; Weir, RD; Yaeger, JS	Meta-analyses of habitat selection by fishers at resting sites in the pacific coastal region	JOURNAL OF WILDLIFE MANAGEMENT	77	5	965	974	10.1002/jwmg.563	JUL	2013	The fisher (Pekania pennanti) is a species of conservation concern throughout the Pacific coastal region in North America. A number of radiotelemetry studies of habitat selection by fishers at resting sites have been conducted in this region, but the applicability of observed patterns beyond the boundaries of each study area is unknown. Broadly applicable information on habitat selection by fishe…	Ecology; Zoology
160	Paula	NO					J	Lortie, CJ; Callaway, RM	Re-analysis of meta-analysis: support for the stress-gradient hypothesis	JOURNAL OF ECOLOGY	94	1	7	16	10.1111/j.1365-2745.2005.01066.x	JAN	2006	1 Using meta-analysis, Maestre et al. (2005, Journal of Ecology, 93, 748-757) recently rejected the predictions of the stress-gradient hypothesis for arid and semi-arid environments in entirety. It was concluded that neither positive nor negative effects of neighbours increased with abiotic stress and that different theoretical models are now needed. 2 In light of this sweeping conclusion, we re-…	Plant Sciences; Ecology
161	Paula	NO					J	Si, X; Yu, ZY; Ren, XL; Huang, L; Feng, YF	Efficacy and safety of standardized Ginkgo biloba L. leaves extract as an adjuvant therapy for sudden sensorineural hearing loss: A systematic review and meta-analysis	JOURNAL OF ETHNOPHARMACOLOGY	282	NA	NA	NA	10.1016/j.jep.2021.114587	2023-01-10	2022	Ethnopharmacological relevance: Ginkgo biloba L. has been used for medical purposes in China for centuries. Standardized Ginkgo biloba L. leaves extract (GBE) is a widely used botanical drug which displays a variety of pharmacological effects against sudden sensorineural hearing loss (SSNHL). Aim of the study: To evaluate the efficacy and safety of GBE as an adjuvant therapy, administered with co…	Plant Sciences; Chemistry, Medicinal; Integrative & Complementary Medicine; Pharmacology & Pharmacy
162	Paula	NO					J	Lucatelli, J; Mariano-Neto, E; Japyassu, HF	Social interaction, and not group size, predicts parasite burden in mammals	EVOLUTIONARY ECOLOGY	35	1	115	130	10.1007/s10682-020-10086-6	FEB	2021	Although parasitism is often considered a cost of sociality, the evidence is mixed, possibly because sociality is multivariate. Here we contrast the dependence of parasitism costs on major social variables such as group size and social structure, as measured by network metrics. We conduct two robust phylogenetic meta-analyses, comprising 43 published results for studies with group size and 32 res…	Ecology; Evolutionary Biology; Genetics & Heredity
163	Paula	NO					J	Waldvogel, AM; Schreiber, D; Pfenninger, M; Feldmeyer, B	Climate Change Genomics Calls for Standardized Data Reporting	FRONTIERS IN ECOLOGY AND EVOLUTION	8	NA	NA	NA	10.3389/fevo.2020.00242	2023-07-21	2020	The advent of new and affordable high-throughput sequencing techniques allows for the investigation of the genetic basis of environmental adaptation throughout the plant and animal kingdom. The framework of genotype-environment associations (GEA) provides a powerful link by correlating the geographic distribution of genotype patterns of individuals or populations with environmental factors on a s…	Ecology
164	Paula	NO					J	Pelletier, TA; Parsons, DJ; Decker, SK; Crouch, S; Franz, E; Ohrstrom, J; Carstens, BC	phylogatR: Phylogeographic data aggregation and repurposing	MOLECULAR ECOLOGY RESOURCES	NA	NA	NA	NA	10.1111/1755-0998.13673	NA	NA	Patterns of genetic diversity within species contain information the history of that species, including how they have responded to historical climate change and how easily the organism is able to disperse across its habitat. More than 40,000 phylogeographic and population genetic investigations have been published to date, each collecting genetic data from hundreds of samples. Despite these milli…	Biochemistry & Molecular Biology; Ecology; Evolutionary Biology
165	Paula	NO					J	Lazzaroni, S; van Bergeijk, PAG	Natural disasters' impact, factors of resilience and development: A meta-analysis of the macroeconomic literature	ECOLOGICAL ECONOMICS	107	NA	333	346	10.1016/j.ecolecon.2014.08.015	NOV	2014	We systematize 64 primary studies published in 2000-2013 on the macroeconomic impact of natural disasters by providing OLS and generalized ordered probit meta-analyses for 1858 and 1991 regressions, respectively. We investigate how the reported results in the primary studies are influenced by the empirical design, the estimation technique, and/or publication bias. We analyze primary studies on di…	Ecology; Economics; Environmental Sciences; Environmental Studies
166	Paula	NO					J	Subroy, V; Gunawardena, A; Polyakov, M; Pandit, R; Pannell, DJ	The worth of wildlife: A meta-analysis of global non-market values of threatened species	ECOLOGICAL ECONOMICS	164	NA	NA	NA	10.1016/j.ecolecon.2019.106374	OCT	2019	Clustered robust meta-regression analysis is applied to 109 willingness to pay (WTP) estimates for threatened species from 47 stated-preference studies in 19 countries. Our study updates previous meta-analyses on the topic and tests the effect of important variables not previously considered-species' threat status, use of coloured photographs of species in a survey, and a country's development st…	Ecology; Economics; Environmental Sciences; Environmental Studies
167	Paula	NO					J	Boyce, MS; Irwin, LL; Barker, R	Demographic meta-analysis: synthesizing vital rates for spotted owls	JOURNAL OF APPLIED ECOLOGY	42	1	38	49	10.1111/j.1365-2664.2004.00986.x	FEB	2005	1. Effective resource management ultimately influences vital rates of fecundity and survival for target species. Meta-analysis can be used to combine results from multiple demographic studies replicated in time and space to obtain estimates of vital rates as well as metrics of population growth. 2. Workshop formats were used to conduct meta-analyses of mark-recapture experiments on spotted owls S…	Biodiversity Conservation; Ecology
168	Paula	maybe	yes	no	no	Did not collect quantitative data on the selected criteria of quality of meta-analysis	J	Stewart, G	Meta-analysis in applied ecology	BIOLOGY LETTERS	6	1	78	81	10.1098/rsbl.2009.0546	2023-02-23	2010	This overview examines research synthesis in applied ecology and conservation. Vote counting and pooling unweighted averages are widespread despite the superiority of syntheses based on weighted combination of effects. Such analyses allow exploration of methodological uncertainty in addition to consistency of effects across species, space and time, but exploring heterogeneity remains controversia…	Biology; Ecology; Evolutionary Biology
169	Paula	maybe	yes	no	no	Did not collect quantitative data on the selected criteria of quality of meta-analysis	J	Millard, JW; Freeman, R; Newbold, T	Text-analysis reveals taxonomic and geographic disparities in animal pollination literature	ECOGRAPHY	43	1	44	59	10.1111/ecog.04532	JAN	2020	Ecological systematic reviews and meta-analyses have significantly increased our understanding of global biodiversity decline. However, for some ecological groups, incomplete and biased datasets have hindered our ability to construct robust, predictive models. One such group consists of the animal pollinators. Approximately 88% of wild plant species are thought to be pollinated by animals, with a…	Biodiversity Conservation; Ecology
170	Paula	NO					J	Milberg, P	Evidence-based vegetation management: prospects and challenges	APPLIED VEGETATION SCIENCE	17	3	604	608	10.1111/avsc.12114	JUL	2014	The effect of applied vegetation science on society has the potential to increase by adopting an evidence-based approach. However, this would require a shift in focus towards effect size and results suitable for meta-analyses, a focus on practitioners as potential readers, more emphasis on practical problems rather than mechanism, and an acceptance of all well-executed experimental studies, even …	Plant Sciences; Ecology; Forestry
171	Paula	NO					J	Costello, L; Fox, JW	Decline effects are rare in ecology	ECOLOGY	103	6	NA	NA	10.1002/ecy.3680	JUN	2022	The scientific evidence base on any given topic changes over time as more studies are published. Currently, there is widespread concern about non-random, directional changes over time in the scientific evidence base associated with many topics. In particular, if studies finding large effects (e.g., large differences between treatment and control means) tend to get published quickly, while small e…	Ecology
172	Paula	NO					J	Atkinson, J; Bonser, SP	Active and passive ecological restoration strategies in meta-analysis	RESTORATION ECOLOGY	28	5	1032	1035	10.1111/rec.13229	SEP	2020	One of the means of creating a more robust methodology for ecological restoration involves reducing the gap between ecological theory and restoration practices. A common strategy to do so is using meta-analysis to understand key drivers of restoration outcomes. Active and passive is a dichotomy often used to separate restoration strategies in such meta-analyses. We investigate previously raised c…	Ecology
173	Paula	NO					J	Altermatt, F; Fronhofer, EA; Garnier, A; Giometto, A; Hammes, F; Klecka, J; Legrand, D; Machler, E; Massie, TM; Pennekamp, F; Plebani, M; Pontarp, M; Schtickzelle, N; Thuillier, V; Petchey, OL	Big answers from small worlds: a user's guide for protist microcosms as a model system in ecology and evolution	METHODS IN ECOLOGY AND EVOLUTION	6	2	218	231	10.1111/2041-210X.12312	FEB	2015	Laboratory microcosm experiments using protists as model organisms have a long tradition and are widely used to investigate general concepts in population biology, community ecology and evolutionary biology. Many variables of interest are measured in order to study processes and patterns at different spatiotemporal scales and across all levels of biological organization. This includes measurement…	Ecology
174	Paula	NO					J	Jo, T; Minamoto, T	Complex interactions between environmental DNA (eDNA) state and water chemistries on eDNA persistence suggested by meta-analyses	MOLECULAR ECOLOGY RESOURCES	21	5	1490	1503	10.1111/1755-0998.13354	JUL	2021	Understanding the processes of environmental DNA (eDNA) persistence and degradation is essential to determine the spatiotemporal scale of eDNA signals and accurately estimate species distribution. The effects of environmental factors on eDNA persistence have previously been examined; however, the influence of the physiochemical and molecular states of eDNA on its persistence is not completely und…	Biochemistry & Molecular Biology; Ecology; Evolutionary Biology
175	Paula	NO					J	Milotic, M; Lymbery, A; Thompson, A; Doherty, JF; Godfrey, S	Parasites are endangered by the conservation of their hosts: Meta-analyses of the effect of host captivity on the odds of parasite infection	BIOLOGICAL CONSERVATION	248	NA	NA	NA	10.1016/j.biocon.2020.108702	AUG	2020	Parasites are important drivers of ecosystem functions and play a key role in the maintenance of ecosystem health. However, parasites may be threatened by host conservation, as well as by host extinction. Captive management is of increasing importance for conserving threatened host species, but captivity represents a drastic environmental change that may in turn threaten parasites. To address thi…	Biodiversity Conservation; Ecology; Environmental Sciences
176	Paula	NO					J	Busse, A; Bassler, C; Brandl, R; Friess, N; Hacker, H; Heidrich, L; Hilmers, T; Merkel-Wallner, G; Schmid-Egger, C; Seifert, L; Muller, J	Light and Malaise traps tell different stories about the spatial variations in arthropod biomass and method-specific insect abundance	INSECT CONSERVATION AND DIVERSITY	NA	NA	NA	NA	10.1111/icad.12592	NA	NA	Conclusions reached in meta-analyses of changes in insect communities may be influenced by method-specific sampling biases, which may lead to inappropriate conservation measures. We argue that the contradictory conclusions regarding terrestrial insect biomass, abundance and richness patterns are, at least partly, due to methodological limitations that reflect taxon-specific responses to environme…	Biodiversity Conservation; Entomology
177	Paula	NO					J	Felton, A; Knight, E; Wood, J; Zammit, C; Lindenmayer, D	A meta-analysis of fauna and flora species richness and abundance in plantations and pasture lands	BIOLOGICAL CONSERVATION	143	3	545	554	10.1016/j.biocon.2009.11.030	MAR	2010	We conducted a systematic global review of differences between timber plantations and pasture lands in terms of animal and plant species richness and abundance, and assessed the results using meta-analysis techniques. Our principal aim was to test the hypothesis that plantations contain higher species richness or abundance than pasture. Of the 1967 studies of potential relevance, 66 provided biol…	Biodiversity Conservation; Ecology; Environmental Sciences
178	Paula	NO					J	Edgar, GJ; Barrett, NS	An assessment of population responses of common inshore fishes and invertebrates following declaration of five Australian marine protected areas	ENVIRONMENTAL CONSERVATION	39	3	271	281	10.1017/S0376892912000185	SEP	2012	In order to better understand community-level effects of fishing on temperate reefs at continental scales, changes in densities of common species in five Australian marine protected areas (MPAs) were estimated from prior to establishment to three years after enforcement of fishing prohibitions. A before-after-control-impact survey design was used, with 5 14 replicated sites distributed within bot…	Biodiversity Conservation; Environmental Sciences
179	Paula	NO					J	Chichorro, F; Juslen, A; Cardoso, P	A review of the relation between species traits and extinction risk	BIOLOGICAL CONSERVATION	237	NA	220	229	10.1016/j.biocon.2019.07.001	SEP	2019	Biodiversity is shrinking rapidly, and despite our efforts only a small part of it has been assessed for extinction risk. Identifying the traits that make species vulnerable might help us to predict the status for those less known. We gathered information on the relationships between traits and extinction risk from 173 publications, across all taxa, spatial scales and biogeographical regions, in …	Biodiversity Conservation; Ecology; Environmental Sciences
180	Paula	NO					J	Holtmann, B; Lagisz, M; Nakagawa, S	Metabolic rates, and not hormone levels, are a likely mediator of between-individual differences in behaviour: a meta-analysis	FUNCTIONAL ECOLOGY	31	3	685	696	10.1111/1365-2435.12779	MAR	2017	Consistent individual differences in hormone levels and metabolic rates have been proposed to be potential state variables underlying consistent individual differences in behaviour (i.e. animal personality). However, it remains unclear whether either one alone or both of these potential state variables could be an underlying driver of animal personality. We address this question using meta-analys…	Ecology
181	Paula	NO					J	Casimiro, MS; Sansevero, JBB; Queiroz, JM	What can ants tell us about ecological restoration? A global meta-analysis	ECOLOGICAL INDICATORS	102	NA	593	598	10.1016/j.ecolind.2019.03.018	JUL	2019	The development of easily observable measures of restoration success is essential for monitoring of the ambitious proposed global restoration targets (e.g. The Bonn Challenge; New York Declaration on Forests). Systematic reviews with meta-analyses are a good way to evaluate the performance of different organisms in the monitoring of ecological restoration. Among the arthropods, ants have a long h…	Biodiversity Conservation; Environmental Sciences
182	Paula	NO					J	Furman, BL; Candasamy, M; Bhattamisra, SK; Veettil, SK	Reduction of blood glucose by plant extracts and their use in the treatment of diabetes mellitus; discrepancies in effectiveness between animal and human studies	JOURNAL OF ETHNOPHARMACOLOGY	247	NA	NA	NA	10.1016/j.jep.2019.112264	2023-01-30	2020	Ethnopharmacological relevance: The global problem of diabetes, together with the limited access of large numbers of patients to conventional antidiabetic medicines, continues to drive the search for new agents. Ancient Asian systems such as traditional Chinese medicine, Japanese Kampo medicine, and Indian Ayurvedic medicine, as well as African traditional medicine and many others have identified…	Plant Sciences; Chemistry, Medicinal; Integrative & Complementary Medicine; Pharmacology & Pharmacy
183	Paula	NO					J	Soper, DM; Ekroth, AKE; Martins, MJF	Direct evidence for increased disease resistance in polyandrous broods exists only in eusocial Hymenoptera	BMC ECOLOGY AND EVOLUTION	21	1	NA	NA	10.1186/s12862-021-01925-3	2023-10-20	2021	Background The 'genetic diversity' hypothesis posits that polyandry evolved as a mechanism to increase genetic diversity within broods. One extension of this hypothesis is the 'genetic diversity for disease resistance' hypothesis (GDDRH). Originally designed for eusocial Hymenoptera, GDDRH states that polyandry will evolve as an effect of lower parasite prevalence in genetically variable broods. …	Ecology; Evolutionary Biology; Genetics & Heredity
184	Paula	maybe	yes	no	no	Did not collect quantitative data on the selected criteria of quality of meta-analysis	J	Gurevitch, J; Hedges, LV	Statistical issues in ecological meta-analyses	ECOLOGY	80	4	1142	1149	10.2307/177061	JUN	1999	Meta-analysis is the use of statistical methods to summarize research findings across studies. Special statistical methods are usually needed for meta-analysis, both because effect-size indexes are typically highly heteroscedastic and because it is desirable to be able to distinguish between-study variance from within-study sampling-error variance. We outline a number of considerations related to…	Ecology
185	Paula	NO					J	Drew, GC; King, KC	More or Less? The Effect of Symbiont Density in Protective Mutualisms	AMERICAN NATURALIST	NA	NA	NA	NA	10.1086/718593	NA	NA	Symbionts can provide hosts with effective protection from natural enemies, but it can sometimes come at a cost. It is unclear to what extent the density of symbionts modulates the cost and benefits of conferred protection. Here, we use a meta-analysis of 103 effect sizes from a broad taxonomic range of protective symbioses to show that the degree of both protection and cost afforded to hosts is …	Ecology; Evolutionary Biology
186	Paula	NO					J	Jaradat, AA	Meta-analyses of oil yield in Cuphea PSR23	EUPHYTICA	213	9	NA	NA	10.1007/s10681-017-1993-2	SEP	2017	Oil content and composition of Cuphea seed are of special economic value as raw materials for industrial and food applications. The inherent unpredictability in determining and predicting Cuphea's oil yield is attributed, in part, to the indeterminate growth habit and the persistence of the domestication syndrome of this semi-domesticated potential oilseed crop. Meta-analysis using multivariate s…	Agronomy; Plant Sciences; Horticulture
187	Paula	maybe	yes	no	no	Did not collect quantitative data on the selected criteria of quality of meta-analysis	J	Nakagawa, S; Poulin, R; Mengersen, K; Reinhold, K; Engqvist, L; Lagisz, M; Senior, AM	Meta-analysis of variation: ecological and evolutionary applications and beyond	METHODS IN ECOLOGY AND EVOLUTION	6	2	143	152	10.1111/2041-210X.12309	FEB	2015	1. Meta-analysis has become a standard way of summarizing empirical studies in many fields, including ecology and evolution. In ecology and evolution, meta-analyses comparing two groups (usually experimental and control groups) have almost exclusively focused on comparing the means, using standardized metrics such as Cohen's / Hedges' d or the response ratio. 2. However, an experimental treatment…	Ecology
188	Paula	NO					J	Xi, NX; Adler, PB; Chen, DX; Wu, HY; Catford, JA; van Bodegom, PM; Bahn, M; Crawford, KM; Chu, CJ	Relationships between plant-soil feedbacks and functional traits	JOURNAL OF ECOLOGY	109	9	3411	3423	10.1111/1365-2745.13731	SEP	2021	Plant-soil feedbacks (PSF) and functional traits are two active but not well theoretically integrated areas of research. However, PSF and traits are both affected by life-history evolution, so the two should theoretically be related. We provide a conceptual framework to link plant functional traits to two types of PSF metrics, and hypothesize that individual PSF (plant performance in conspecific …	Plant Sciences; Ecology
189	Paula	NO					J	Sierra, AM; Vanderpoorten, A; Gradstein, SR; Pereira, MR; Bastos, CJP; Zartman, CE	Bryophytes of Jau National Park (Amazonas, Brazil): Estimating species detectability and richness in a lowland Amazonian megareserve	BRYOLOGIST	121	4	571	588	10.1639/0007-2745-121.4.571	WIN	2018	In the past decade, floristic studies have rebounded as checklists are fundamental for executing meta-analyses which address ecological, biogeographic and evolutionary questions of broad geographic scope. Despite the importance of checklists as baseline records of local diversity and distributions, few attempts have been made to quantify sampling effort and species detectability within and among …	Plant Sciences
190	Paula	NO					J	Prach, K; Walker, LR	Four opportunities for studies of ecological succession	TRENDS IN ECOLOGY & EVOLUTION	26	3	119	123	10.1016/j.tree.2010.12.007	MAR	2011	Lessons learned from the study of ecological succession have much to offer contemporary environmental problem solving but these lessons are being underutilized. As anthropogenic disturbances increase, succession is more relevant than ever. In this review, we suggest that succession is particularly suitable to address concerns about biodiversity loss, climate change, invasive species, and ecologic…	Ecology; Evolutionary Biology; Genetics & Heredity
191	Paula	NO					J	Dawson, MN	Natural experiments and meta-analyses in comparative phylogeography	JOURNAL OF BIOGEOGRAPHY	41	1	52	65	10.1111/jbi.12190	JAN	2014	AimThe challenge for phylogeography, like other observational sciences, is to extract general relationships representing causes and effects from complex natural data. I describe comparisons of synchronously diverging co-distributed (SDC) taxa, including sympatric sister species, to help meet this challenge. LocationGlobal. MethodsAs an example, using narrative and best evidence synthesis, I re-ev…	Ecology; Geography, Physical
192	Paula	NO					J	Connor, EF; Courtney, AC; Yoder, JM	Individuals-area relationships: The relationship between animal population density and area	ECOLOGY	81	3	734	748	10.1890/0012-9658(2000)081[0734:IARTRB]2.0.CO;2	MAR	2000	We compiled studies that report data on the relationship between animal population density and patch or island area for 287 individual species and 21 faunas. We tested the assumption of the equilibrium theory of island biogeography that population densities are independent of area by performing a meta-analysis using the linear correlation coefficient. r, as a measure of the effect of area on popu…	Ecology
193	Paula	NO					J	Callaway, RM; Lucero, JE; Hierro, JL; Lortie, CJ	The EICA is dead? Long live the EICA!	ECOLOGY LETTERS	NA	NA	NA	NA	10.1111/ele.14088	NA	NA	An important hypothesis for how plants respond to introduction to new ranges is the evolution of increased competitive ability (EICA). EICA predicts that biogeographical release from natural enemies initiates a trade-off in which exotic species in non-native ranges become larger and more competitive, but invest less in consumer defences, relative to populations in native ranges. This trade-off is…	Ecology
194	Paula	NO					J	Rull, V	Origin, early expansion, domestication and anthropogenic diffusion of Cannabis, with emphasis on Europe and the Iberian Peninsula	PERSPECTIVES IN PLANT ECOLOGY EVOLUTION AND SYSTEMATICS	55	NA	NA	NA	10.1016/j.ppees.2022.125670	JUN	2022	Cannabis is among the oldest human domesticates and has been subjected to intensive artificial (human-medi-ated) selection throughout history to create a wide array of varieties and biotypes for diverse uses, including fiber, food, biofuel, medicine and drugs. This paper briefly reviews the available literature on the taxonomy, evolutionary origin and domestication of this plant, as well as its w…	Plant Sciences; Ecology
195	Paula	NO					J	Baig, S; Medlyn, BE; Mercado, LM; Zaehle, S	Does the growth response of woody plants to elevated CO2 increase with temperature? A model-oriented meta-analysis	GLOBAL CHANGE BIOLOGY	21	12	4303	4319	10.1111/gcb.12962	DEC	2015	The temperature dependence of the reaction kinetics of the Rubisco enzyme implies that, at the level of a chloroplast, the response of photosynthesis to rising atmospheric CO2 concentration (C-a) will increase with increasing air temperature. Vegetation models incorporating this interaction predict that the response of net primary productivity (NPP) to elevated CO2 (eC(a)) will increase with risi…	Biodiversity Conservation; Ecology; Environmental Sciences
196	Paula	NO					J	Semenov, GA; Safran, RJ; Smith, CCR; Turbek, SP; Mullen, SP; Flaxman, SM	Unifying Theoretical and Empirical Perspectives on Genomic Differentiation	TRENDS IN ECOLOGY & EVOLUTION	34	11	987	995	10.1016/j.tree.2019.07.008	NOV	2019	Differentiation is often heterogeneous across the genomes of diverging populations. Despite substantial recent progress, much work remains to improve our abilities to connect genomic patterns to underlying evolutionary processes. Crosstalk between theoretical and empirical research has shaped the field of evolutionary genetics since its foundation and needs to be greatly enhanced for modern datas…	Ecology; Evolutionary Biology; Genetics & Heredity
197	Paula	NO					J	Howe, A; Bonito, G; Chou, MY; Cregger, MA; Fedders, A; Field, JL; Martin, HG; Labbe, JL; Mechan-Llontop, ME; Northen, TR; Shade, A; Tschaplinski, TJ	Frontiers and Opportunities in Bioenergy Crop Microbiome Research Networks	PHYTOBIOMES JOURNAL	6	2	118	126	10.1094/PBIOMES-05-21-0033-MR	JUN	2022	Researchers from across the four United States Department of Energy Bioenergy Research Centers (BRCs) engaged in a microbiome workshop that focused on identifying challenges and collaboration opportunities to better understand bioenergy-relevant plant-microbe interactions. The virtual workshop included hands-on educational sessions and a keynote address on current best practices in microbiome sci…	Plant Sciences; Microbiology
198	Paula	NO					J	Benton, TG	Understanding the ecology of extinction: are we close to the critical threshold?	ANNALES ZOOLOGICI FENNICI	40	2	71	80	NA	NA	2003	How much do we understand about the ecology of extinction? A review of recent literature, and a recent conference in Helsinki gives a snapshot of the state of the art*. This snapshot is important as it highlights what we currently know, the tools available for studying the process of extinction, its ecological correlates, and the theory concerning extinction thresholds. It also highlights that in…	Ecology; Zoology
199	Paula	NO					J	Burd, M	The Haig-Westoby model revisited	AMERICAN NATURALIST	171	3	400	404	10.1086/527499	MAR	2008	The Haig-Westoby model predicted that seed set in flowering plants would be equally limited by both pollen capture and resource supply because the optimal level of pollinator attraction should garner just the number of ovule fertilizations needed to consume the available seed-provisioning resources. Variability in the underlying resource and fertilization functions can disrupt this predicted opti…	Ecology; Evolutionary Biology
200	Paula	NO					J	Moar, NT; Wilmshurst, JM; McGlone, MS	Standardizing names applied to pollen and spores in New Zealand Quaternary palynology	NEW ZEALAND JOURNAL OF BOTANY	49	2	201	229	10.1080/0028825X.2010.526617	NA	2011	Pollen analysts often study pollen grains that cannot be easily attributed to a particular taxon. As a consequence, a pollen type may be recorded under various names, leading to uncertainty in their interpretation by others. This limits the usefulness of pollen data for inclusion in databases or meta-analyses. To minimize any such ambiguity, we briefly describe the pollen grains of New Zealand gy…	Plant Sciences
201	Paula	NO					J	Fraser, LH; Henry, HAL; Carlyle, CN; White, SR; Beierkuhnlein, C; Cahill, JF; Casper, BB; Cleland, E; Collins, SL; Dukes, JS; Knapp, AK; Lind, E; Long, RJ; Luo, YQ; Reich, PB; Smith, MD; Sternberg, M; Turkington, R	Coordinated distributed experiments: an emerging tool for testing global hypotheses in ecology and environmental science	FRONTIERS IN ECOLOGY AND THE ENVIRONMENT	11	3	147	155	10.1890/110279	APR	2013	There is a growing realization among scientists and policy makers that an increased understanding of today's environmental issues requires international collaboration and data synthesis. Meta-analyses have served this role in ecology for more than a decade, but the different experimental methodologies researchers use can limit the strength of the meta-analytic approach. Considering the global nat…	Ecology; Environmental Sciences
202	Paula	NO					J	Kozlov, MV; Vorobeichik, EL	Impact of point polluters on terrestrial ecosystems: Presentation of results in publications	RUSSIAN JOURNAL OF ECOLOGY	43	4	265	272	10.1134/S1067413612040078	JUL	2012	In the present paper we briefly outline the principles of meta-analysis, which gradually substitutes narrative reviews in modern ecology and becomes a standard for generalization of the results of independent studies. We demonstrate that a substantial part of publications reporting effects of industrial pollution on terrestrial biota cannot be used in meta-analyses due to incomplete presentation …	Ecology
203	Paula	NO					J	Anderson, JT	Plant fitness in a rapidly changing world	NEW PHYTOLOGIST	210	1	81	87	10.1111/nph.13693	APR	2016	Modern reliance on fossil fuels has ushered in extreme temperatures globally and abnormal precipitation patterns in many regions. Although the climate is changing rapidly, other agents of natural selection such as photoperiod remain constant. This decoupling of previously reliable environmental cues shifts adaptive landscapes, favors novel suites of traits and likely increases the extinction risk…	Plant Sciences
204	Paula	NO					J	Hutchings, JA; Butchart, SHM; Collen, B; Schwartz, MK; Waples, RS	Red flags: correlates of impaired species recovery	TRENDS IN ECOLOGY & EVOLUTION	27	10	542	546	10.1016/j.tree.2012.06.005	OCT	2012	Conservation biology research exhibits a striking but unhelpful dichotomy. Analyses of species decline, extinction risk, and threat mitigation typically encompass broad taxonomic and spatial scales. By contrast, most studies of recovery lack generality, pertaining to specific species, populations, or locales. Narrowly focused analyses offer a weak empirical basis for identifying generic recovery …	Ecology; Evolutionary Biology; Genetics & Heredity
205	Paula	NO					J	Parmesan, C; Hanley, ME	Plants and climate change: complexities and surprises	ANNALS OF BOTANY	116	6	849	864	10.1093/aob/mcv169	NOV	2015	Background Anthropogenic climate change (ACC) will influence all aspects of plant biology over coming decades. Many changes in wild species have already been well-documented as a result of increased atmospheric CO2 concentrations, warming climate and changing precipitation regimes. A wealth of available data has allowed the use of meta-analyses to examine plant-climate interactions on more sophis…	Plant Sciences
206	Paula	NO					J	Fujisaki, K; Perrin, AS; Desjardins, T; Bernoux, M; Balbino, LC; Brossard, M	From forest to cropland and pasture systems: a critical review of soil organic carbon stocks changes in Amazonia	GLOBAL CHANGE BIOLOGY	21	7	2773	2786	10.1111/gcb.12906	JUL	2015	The impact of deforestation on soil organic carbon (SOC) stocks is important in the context of climate change and agricultural soil use. Trends of SOC stock changes after agroecosystem establishment vary according to the spatial scale considered, and factors explaining these trends may differ sometimes according to meta-analyses. We have reviewed the knowledge about changes in SOC stocks in Amazo…	Biodiversity Conservation; Ecology; Environmental Sciences
207	Paula	NO					J	Xiao, LG; Kuhn, NJ; Zhao, RQ; Cao, LH	Net effects of conservation agriculture principles on sustainable land use: A synthesis	GLOBAL CHANGE BIOLOGY	27	24	6321	6330	10.1111/gcb.15906	DEC	2021	Despite the strong recommendations from scientists, to till or not to till remains a confusing question for many farmers around the world due to the worries of crop yield decline and negative impacts on soils and environment. A confused understanding of the role of the individual principles of conservation agriculture significantly limits the effectiveness and applicability of soil conservation s…	Biodiversity Conservation; Ecology; Environmental Sciences
208	Paula	NO					J	Lee, PLM; Sherman, CDH; Rollins, LA; Wapstra, E; Phillips, KP	Do female amphibians and reptiles have greater reproductive output if they have more mates?	BEHAVIORAL ECOLOGY AND SOCIOBIOLOGY	76	7	NA	NA	10.1007/s00265-022-03194-6	JUL	2022	In general, males mate with multiple females to increase individual reproductive success. Whether or not, and under what circumstances, females benefit from multiple mating has been less clear. Our review of 154 studies covering 184 populations of amphibians and reptiles showed that polyandry was widespread and variable among and within taxonomic groups. We investigated whether amphibian and rept…	Behavioral Sciences; Ecology; Zoology
209	Paula	NO					J	Gruner, DS; Mooney, KA	Green grass and high tides: grazing lawns in terrestrial and aquatic ecosystems (commentary on Burkepile 2013)	OIKOS	122	2	313	316	10.1111/j.1600-0706.2012.21044.x	FEB	2013	Deron Burkepile advances a review of compelling empirical examples arguing that common mechanisms may structure grazing systems in both terrestrial and aquatic biomes. We welcome this synthesis, and on many specific points we concur. In this commentary we further develop the characteristics of grazing systems, grazing lawns in particular, reviewing their prevalence across systems wet and dry. The…	Ecology
210	Paula	NO					J	Benitez-Lopez, A; Alkemade, R; Verweij, PA	The impacts of roads and other infrastructure on mammal and bird populations: A meta-analysis	BIOLOGICAL CONSERVATION	143	6	1307	1316	10.1016/j.biocon.2010.02.009	JUN	2010	Biodiversity is being lost at an increased rate as a result of human activities. One of the major threats to biodiversity is infrastructural development. We used meta-analyses to study the effects of infrastructure proximity on mammal and bird populations. Data were gathered from 49 studies on 234 mammal and bird species. The main response by mammals and birds in the vicinity of infrastructure wa…	Biodiversity Conservation; Ecology; Environmental Sciences
211	Paula	NO					J	Mosqueira, I; Cote, IM; Jennings, S; Reynolds, JD	Conservation benefits of marine reserves for fish populations	ANIMAL CONSERVATION	3	NA	321	332	10.1111/j.1469-1795.2000.tb00117.x	NOV	2000	We synthesize the results of empirical studies of marine reserves to assess the potential benefits of protection for fish populations. Our meta-analyses demonstrate that the overall abundance of fishes inside reserves is, on average, 3.7 times higher than outside reserve boundaries. This enhancement is mainly a result of a significant increase in abundance of species that are the target of fisher…	Biodiversity Conservation; Ecology
212	Paula	NO					J	Lett, S; Dorrepaal, E	Global drivers of tree seedling establishment at alpine treelines in a changing climate	FUNCTIONAL ECOLOGY	32	7	1666	1680	10.1111/1365-2435.13137	JUL	2018	1. Alpine and Arctic treeline expansion depends on establishment of tree seedlings beyond the current treeline, which is expected to occur with climate warming. However, treelines often fail to respond to higher temperatures, and it is therefore likely that other environmental factors are important for seedling establishment. 2. We aimed to analyse our current understanding of how temperature and…	Ecology
213	Paula	NO					J	Garcia-Morales, R; Badano, EI; Moreno, CE	Response of Neotropical Bat Assemblages to Human Land Use	CONSERVATION BIOLOGY	27	5	1096	1106	10.1111/cobi.12099	OCT	2013	Neotropical bats are sensitive to human-induced habitat changes, and some authors believe bats can be used as bioindicators. In the literature, however, the results are disparate. Some results show bat diversity deceases as disturbance increases, whereas others indicate no effect. Determining the general response patterns of bats when they encounter different degrees of human-induced disturbance …	Biodiversity Conservation; Ecology; Environmental Sciences
214	Paula	NO					J	Hector, KL; Nakagawa, S	Quantitative analysis of compensatory and catch-up growth in diverse taxa	JOURNAL OF ANIMAL ECOLOGY	81	3	583	593	10.1111/j.1365-2656.2011.01942.x	MAY	2012	1. Compensatory growth and catch-up growth are often used interchangeably to describe the faster than optimal growth that occurs following a period of dietary restriction in the development of many animals. Concerns about the statistical analysis of these studies have drawn attention to the risk of false detection in reports of compensatory and catch-up growth. 2. This study aims to quantify the …	Ecology; Zoology
215	Paula	NO					J	Brouder, SM; Gomez-Macpherson, H	The impact of conservation agriculture on smallholder agricultural yields: A scoping review of the evidence	AGRICULTURE ECOSYSTEMS & ENVIRONMENT	187	NA	11	32	10.1016/j.agee.2013.08.010	2023-04-01	2014	Widespread implementation of conservation agriculture (CA) in North and South America and Australia suggests significant farmer profitability achieved through some combination of sustained or increased agronomic productivity and reduced input costs. Many believe similar agronomic benefits can accrue to smallholder farmers in sub-Saharan Africa (SSA) and South Asia (SA) for a broad array of crops …	Agriculture, Multidisciplinary; Ecology; Environmental Sciences
216	Paula	NO					J	Turschwell, MP; Connolly, SR; Schafer, RB; De Laender, F; Campbell, MD; Mantyka-Pringle, C; Jackson, MC; Kattwinkel, M; Sievers, M; Ashauer, R; Cote, IM; Connolly, R; van den Brink, PJ; Brown, CJ	Interactive effects of multiple stressors vary with consumer interactions, stressor dynamics and magnitude	ECOLOGY LETTERS	25	6	1483	1496	10.1111/ele.14013	JUN	2022	Predicting the impacts of multiple stressors is important for informing ecosystem management but is impeded by a lack of a general framework for predicting whether stressors interact synergistically, additively or antagonistically. Here, we use process-based models to study how interactions generalise across three levels of biological organisation (physiological, population and consumer-resource)…	Ecology
217	Paula	NO					J	Kofler, R; Nolte, V; Schlotterer, C	The impact of library preparation protocols on the consistency of allele frequency estimates in Pool-Seq data	MOLECULAR ECOLOGY RESOURCES	16	1	118	122	10.1111/1755-0998.12432	JAN	2016	Sequencing pools of individuals (Pool-Seq) is a cost-effective method to determine genome-wide allele frequency estimates. Given the importance of meta-analyses combining data sets, we determined the influence of different genomic library preparation protocols on the consistency of allele frequency estimates. We found that typically no more than 1% of the variation in allele frequency estimates c…	Biochemistry & Molecular Biology; Ecology; Evolutionary Biology
218	Paula	NO					J	Marchand, L; Castagneyrol, B; Jimenez, JJ; Benayas, JMR; Benot, ML; Martinez-Ruiz, C; Alday, JG; Jaunatre, R; Dutoit, T; Buisson, E; Mench, M; Alard, D; Corcket, E; Comin, F	Conceptual and methodological issues in estimating the success of ecological restoration	ECOLOGICAL INDICATORS	123	NA	NA	NA	10.1016/j.ecolind.2021.107362	APR	2021	Ecological restoration (ER) of terrestrial ecosystems has become widespread in past decades. However, assessing its success is complex mainly due to the diversity of objectives pursued, actions undertaken but also statistical methods for treating data. We demonstrate here that, due to the heterogeneity of collected data, the success of restoration actions can be overestimated in meta-analyses. We…	Biodiversity Conservation; Environmental Sciences
219	Paula	NO					J	Halliday, FW; Rohr, JR; Laine, AL	Biodiversity loss underlies the dilution effect of biodiversity	ECOLOGY LETTERS	23	11	1611	1622	10.1111/ele.13590	NOV	2020	The dilution effect predicts increasing biodiversity to reduce the risk of infection, but the generality of this effect remains unresolved. Because biodiversity loss generates predictable changes in host community competence, we hypothesised that biodiversity loss might drive the dilution effect. We tested this hypothesis by reanalysing four previously published meta-analyses that came to contrad…	Ecology
220	Paula	maybe	yes	no	no	Did not collect quantitative data on the selected criteria of quality of meta-analysis; simulation study	J	Cinar, O; Nakagawa, S; Viechtbauer, W	Phylogenetic multilevel meta-analysis: A simulation study on the importance of modelling the phylogeny	METHODS IN ECOLOGY AND EVOLUTION	13	2	383	395	10.1111/2041-210X.13760	FEB	2022	Meta-analyses in ecology and evolution require special attention due to certain study characteristics in these fields. First, the primary articles in these fields usually report results that are observed from studies conducted with different species, and the phylogeny among the species violates the independence assumption. Second, articles frequently allow the computation of multiple effect sizes…	Ecology
221	Paula	NO					J	Rose, TJ; Wood, RH; Rose, MT; Van Zwieten, L	A re-evaluation of the agronomic effectiveness of the nitrification inhibitors DCD and DMPP and the urease inhibitor NBPT	AGRICULTURE ECOSYSTEMS & ENVIRONMENT	252	NA	69	73	10.1016/j.agee.2017.10.008	2023-01-15	2018	Increasing evidence is emerging that enhanced efficiency nitrogen (N) fertilisers (EENFs) can lower nitrous oxide (N2O) emissions from soils, but five recently published meta-analyses reported marginal benefits to agronomic efficiency (biomass or grain yields) when assessed against conventional N fertilisers. Closer inspection of the experiments included in these meta-analyses reveals that the va…	Agriculture, Multidisciplinary; Ecology; Environmental Sciences
222	Paula	NO					J	Matute, DR; Cooper, BS	Comparative studies on speciation: 30 years since Coyne and Orr	EVOLUTION	75	4	764	778	10.1111/evo.14181	APR	2021	Understanding the processes of population divergence and speciation remains a core question in evolutionary biology. For nearly a hundred years evolutionary geneticists have characterized reproductive isolation (RI) mechanisms and specific barriers to gene flow required for species formation. The seminal work of Coyne and Orr provided the first comprehensive comparative analysis of speciation. By…	Ecology; Evolutionary Biology; Genetics & Heredity
223	Paula	NO					J	Sultana, T; Islam, MR; Mustafa, FB; Sim, JOL	A systematic review of coastal community adaptation practices in response to climate change-induced tidal inundation	JOURNAL OF COASTAL CONSERVATION	26	4	NA	NA	10.1007/s11852-022-00880-5	AUG	2022	Coastal communities are directly affected by climate change-induced disasters. Apart from all other disasters, tidal inundation is common in coastal areas. As a damaging phenomenon, it massively influences the socioeconomic sectors in the coastal community. The main objective of this qualitative investigation is to know the adaptation practices of the coastal community in response to climate chan…	Biodiversity Conservation; Environmental Sciences; Marine & Freshwater Biology; Water Resources
224	Paula	NO					J	Armas, C; Ordiales, R; Pugnaire, FI	Measuring plant interactions: A new comparative index	ECOLOGY	85	10	2682	2686	10.1890/03-0650	OCT	2004	We propose an index to measure the relative interaction intensity in plants (RII) with strong mathematical and statistical properties which overcome problems shown by other frequently used indices. RII has defined limits [-1, +1]; is symmetrical around zero, with identical absolute values for competition and facilitation; is linear; and does not have discontinuities in its range. It is therefore …	Ecology
225	Paula	NO					J	Kozlov, MV	Plant studies on fluctuating asymmetry in Russia: Mythology and methodology	RUSSIAN JOURNAL OF ECOLOGY	48	1	1	9	10.1134/S1067413617010106	JAN	2017	A critical analysis of studies addressing fluctuating asymmetry (FA) of plant leaves, published recently in Russia, demonstrated that most of these studies are based on insufficiently substantiated assumptions, employ outdated or inadequate methodology and do not contain sufficient information to support the use of the reported results in further reviews and meta-analyses. Contrary to widespread …	Ecology
226	Paula	NO					J	Pere, C; Jactel, H; Kenis, M	Response of insect parasitism to elevation depends on host and parasitoid life-history strategies	BIOLOGY LETTERS	9	4	NA	NA	10.1098/rsbl.2013.0028	2023-08-23	2013	How global warming will affect insect parasitoids and their role as natural enemies of insect pests is difficult to assess within a short period of time. Considering that elevation gradients can be used as analogues for global warming, we carried out meta-analyses of 27 correlations between parasitoid richness and elevation and 140 correlations between parasitism rate and elevation in natural and…	Biology; Ecology; Evolutionary Biology
227	Paula	NO					J	Wasowicz, P; Przedpelska-Wasowicz, EM; Kristinsson, H	Alien vascular plants in Iceland: Diversity, spatial patterns, temporal trends, and the impact of climate change	FLORA	208	2023-10-12	648	673	10.1016/j.flora.2013.09.009	NA	2013	The present study provides first comprehensive and up-to-date results on alien plant taxa in Iceland gince 1967. We evidenced the presence of 336 alien vascular plant taxa, including 277 casuals and 59 naturalised taxa, two being invasive. The distribution of the alien flora exhibits a clear spatial pattern showing hotspots of occurrence and diversity within areas of major settlement centres. Alt…	Plant Sciences; Ecology
228	Paula	NO					J	Yeo, OTS; Yusof, MJM; Maruthaveeran, S; Shafri, HZM; Saito, K; Yeo, LB	ABC of green infrastructure analysis and planning: The basic ideas and methodological guidance based on landscape ecological principle	URBAN FORESTRY & URBAN GREENING	73	NA	NA	NA	10.1016/j.ufug.2022.127600	JUL	2022	Green infrastructure (GI) is a pivotal multifunctional approach for urban green spaces fragmentation problem. The green space fragmentation issue has increasingly caught worldwide researchers' critical attention. However, researchers face challenges in understanding GI analysis and planning. Only limited research exists on GI analysis and planning case studies. Therefore, this study reviewed case…	Plant Sciences; Environmental Studies; Forestry; Urban Studies
229	Paula	NO					J	Badji, A; Otim, M; Machida, L; Odong, T; Kwemoi, DB; Okii, D; Agbahoungba, S; Mwila, N; Kumi, F; Ibanda, A; Mugo, S; Kyamanywa, S; Rubaihayo, P	Maize Combined Insect Resistance Genomic Regions and Their Co-localization With Cell Wall Constituents Revealed by Tissue-Specific QTL Meta-Analyses	FRONTIERS IN PLANT SCIENCE	9	NA	NA	NA	10.3389/fpls.2018.00895	2023-07-05	2018	Combinatorial insect attacks on maize leaves, stems, and kernels cause significant yield losses and mycotoxin contaminations. Several small effect quantitative trait loci (QTL) control maize resistance to stem borers and storage pests and are correlated with secondary metabolites. However, efficient use of QTL in molecular breeding requires a synthesis of the available resistance information. In …	Plant Sciences
230	Paula	NO					J	Ngugi, HK; Esker, PD; Scherm, H	Meta-Analysis to Determine the Effects of Plant Disease Management Measures: Review and Case Studies on Soybean and Apple	PHYTOPATHOLOGY	101	1	31	41	10.1094/PHYTO-03-10-0068	JAN	2011	The continuing exponential increase in scientific knowledge, the growing availability of large databases containing raw or partially annotated information, and the increased need to document impacts of large-scale research and funding programs provide a great incentive for integrating and adding value to previously published (or unpublished) research through quantitative synthesis. Meta-analysis …	Plant Sciences
231	Paula	NO					J	Mortelliti, A; Amori, G; Capizzi, D; Rondinini, C; Boitani, L	Experimental design and taxonomic scope of fragmentation studies on European mammals: current status and future priorities	MAMMAL REVIEW	40	2	125	154	10.1111/j.1365-2907.2009.00157.x	APR	2010	Habitat loss, habitat fragmentation and habitat degradation are the greatest threats to mammals in Europe and the rest of the world. Despite the fact that extensive literature exists, no comprehensive review or synthesis is available to date and this may slow down scientific progress and hamper conservation efforts. The goal of this study is to understand if and in what direction progress has bee…	Ecology; Zoology
232	Paula	NO					J	da Costa, DF; Barbosa, JED; Dantas, EW	Productivity-diversity relationships in reservoir phytoplankton communities in the semi-arid region of northeastern Brazil	JOURNAL OF ARID ENVIRONMENTS	129	NA	64	70	10.1016/j.jaridenv.2016.02.010	JUN	2016	The aims of study were to 1) evaluate the productivity diversity relationships (PDR) in reservoir phytoplankton communities in the semi-arid of northeastern Brazil on the local and regional scales; 2) determine the association between regional dissimilarity in species composition and regional mean productivity; 3) test the potential of productivity as well as physical and chemical factors of the …	Ecology; Environmental Sciences
233	Paula	NO					J	Purgar, M; Klanjscek, T; Culina, A	Quantifying research waste in ecology	NATURE ECOLOGY & EVOLUTION	6	9	1390	1397	10.1038/s41559-022-01820-0	SEP	2022	Research inefficiencies can generate huge waste: evidence from biomedical research has shown that most research is avoidably wasted and steps have been taken to tackle this costly problem. Although other scientific fields could also benefit from identifying and quantifying waste and acting to reduce it, no other estimates of research waste are available. Given that ecological issues interweave mo…	Ecology; Evolutionary Biology
234	Paula	NO					S	Traka, MH	Health Benefits of Glucosinolates	GLUCOSINOLATES	80	NA	247	279	10.1016/bs.abr.2016.06.004	NA	2016	There is considerable evidence from observational population studies that diets rich in cruciferous vegetables are associated with improved health benefits, which include protection from cancer incidence and progression and from cardiovascular disease. These vegetables uniquely contain the sulphur-containing phytochemicals glucosinolates, which can be hydrolysed by plants or in the human gut to i…	Plant Sciences
235	Paula	NO					J	Barragan-Jason, G; de Mazancourt, C; Parmesan, C; Singer, MC; Loreau, M	Human-nature connectedness as a pathway to sustainability: A global meta-analysis	CONSERVATION LETTERS	15	1	NA	NA	10.1111/conl.12852	JAN	2022	Internationally agreed sustainability goals are being missed. Here, we conduct global meta-analyses to assess how the extent to which humans see themselves as part of nature-known as human-nature connectedness (HNC)-can be used as a leverage point to reach sustainability. A meta-analysis of 147 correlational studies shows that individuals with high HNC had more pronature behaviours and were signi…	Biodiversity Conservation
236	Paula	NO					J	Gibson, RH; Knott, B; Eberlein, T; Memmott, J	Sampling method influences the structure of plant-pollinator networks	OIKOS	120	6	822	831	10.1111/j.1600-0706.2010.18927.x	JUN	2011	The search for general properties in the structure of ecological networks is currently a very active area of research. Meta-analyses of published networks are a widely used technique. To have the best chance of discovering common properties though, networks should be constructed using a standardized approach. However, this is rarely the case, and pollination networks are constructed using two mai…	Ecology
237	Paula	NO					J	Ziegler, CR; Webb, JA; Norton, SB; Pullin, AS; Melcher, AH	Digital repository of associations between environmental variables: A new resource to facilitate knowledge synthesis	ECOLOGICAL INDICATORS	53	NA	61	69	10.1016/j.ecolind.2015.01.003	JUN	2015	Responsible care and management of Earth's resources requires scientific support, but the pool of under-used research is growing rapidly. Environmental science research studies describe associations between variables (e.g. statistical relationships between stressors and responses). We propose open-access and online sharing of such associations. This concept differs from various efforts around the…	Biodiversity Conservation; Environmental Sciences
238	Paula	NO					J	Schino, G; Aureli, F	Grooming reciprocation among female primates: a meta-analysis	BIOLOGY LETTERS	4	1	9	11	10.1098/rsbl.2007.0506	2023-02-23	2008	The theory of reciprocal altruism offers an explanation for the evolution of altruistic behaviours among unrelated animals. Among primates, grooming is one of the most common altruistic behaviours. Primates have been suggested to exchange grooming both for itself and for rank-related benefits. While previous meta-analyses have shown that they direct their grooming up the hierarchy and exchange it…	Biology; Ecology; Evolutionary Biology
239	Paula	NO					J	Janssens, SB; Couvreur, TLP; Mertens, A; Dauby, G; Dagallier, LPMJ; Vanden Abeele, S; Vandelook, F; Mascarello, M; Beeckman, H; Sosef, M; Droissart, V; van der Bank, M; Maurin, O; Hawthorne, W; Marshall, C; Rejou-Mechain, M; Beina, D; Baya, F; Merckx, V; Verstraete, B; Hardy, O	A large-scale species level dated angiosperm phylogeny for evolutionary and ecological analyses	BIODIVERSITY DATA JOURNAL	8	NA	NA	NA	10.3897/BDJ.8.e39677	2023-01-21	2020	Phylogenies are a central and indispensable tool for evolutionary and ecological research. Even though most angiosperm families are well investigated from a phylogenetic point of view, there are far less possibilities to carry out large-scale meta-analyses at order level or higher. Here, we reconstructed a large-scale dated phylogeny including nearly 1/8th of all angiosperm species, based on two …	Biodiversity Conservation
240	Paula	NO					J	Bevill, RL; Louda, SM	Comparisons of related rare and common species in the study of plant rarity	CONSERVATION BIOLOGY	13	3	493	498	10.1046/j.1523-1739.1999.97369.x	JUN	1999	Conservation of rare plant populations is an important dimension of the preservation of biodiversity. Yet the database underlying both the theoretical understanding and management of rare-in contrast to common-plant species is scattered, unfocused, and conceptually weak. Our review of studies comparing attributes of rare vascular plants with those of closely related, more common relatives found f…	Biodiversity Conservation; Ecology; Environmental Sciences
241	Paula	NO					J	Boakes, EH; Wang, J; Amos, W	An investigation of inbreeding depression and purging in captive pedigreed populations	HEREDITY	98	3	172	182	10.1038/sj.hdy.6800923	MAR	2007	We use regression models to investigate the effects of inbreeding in 119 zoo populations, encompassing 88 species of mammals, birds, reptiles and amphibians. Meta-analyses show that inbreeding depression for neonatal survival was significant across the 119 populations although the severity of inbreeding depression appears to vary among taxa. However, few predictors of a population's response to i…	Ecology; Evolutionary Biology; Genetics & Heredity
242	Paula	NO					S	Chong, KY; Corlett, RT; Nunez, MA; Chiu, JH; Courchamp, F; Dawson, W; Kuebbing, S; Liebhold, AM; Padmanaba, M; Souza, L; Andersen, KM; Fei, SL; Lee, BPYH; Lum, S; Luskin, MS; Ngo, KM; Wardle, DA	Are Terrestrial Biological Invasions Different in the Tropics?	ANNUAL REVIEW OF ECOLOGY, EVOLUTION, AND SYSTEMATICS, VOL 52, 2021	52	NA	291	+	10.1146/annurev-ecolsys-012021-095454	NA	2021	Most biological invasion literature-including syntheses and meta-analyses and the resulting theory-is reported from temperate regions, drawing only minimally from the tropics except for some island systems. The lack of attention to invasions in the tropics results from and reinforces the assumption that tropical ecosystems, and especially the continental tropics, are more resistant to invasions. …	Ecology; Evolutionary Biology
243	Paula	NO					J	Borer, ET; Grace, JB; Harpole, WS; MacDougall, AS; Seabloom, EW	A decade of insights into grassland ecosystem responses to global environmental change	NATURE ECOLOGY & EVOLUTION	1	5	NA	NA	10.1038/s41559-017-0118	MAY	2017	Earth's biodiversity and carbon uptake by plants, or primary productivity, are intricately interlinked, underlie many essential ecosystem processes, and depend on the interplay among environmental factors, many of which are being changed by human activities. While ecological theory generalizes across taxa and environments, most empirical tests of factors controlling diversity and productivity hav…	Ecology; Evolutionary Biology
244	Paula	NO					J	Grimm, A; Ramirez, AMP; Moulherat, S; Reynaud, J; Henle, K	Life-history trait database of European reptile species	NATURE CONSERVATION-BULGARIA	NA	9	45	67	10.3897/natureconservation.9.8908	NA	2014	Life-history data are essential for providing answers to a wide range of questions in evolution, ecology, and conservation biology. While life history data for many species, especially plants, are available online, life history traits of European reptiles are available only widely scattered in different languages and primarily in printed media. For this reason, we generated a comprehensive trait …	Biodiversity Conservation
245	Paula	NO					J	Turner, BL; Meyfroidt, P; Kuemmerle, T; Muller, D; Chowdhury, RR	Framing the search for a theory of land use	JOURNAL OF LAND USE SCIENCE	15	4	489	508	10.1080/1747423X.2020.1811792	2023-07-03	2020	Land system science and affiliated research linked to sustainability require improved understanding and theorization of land and its change as a social-ecological system (SES). The absence of a general land-use theory, anchored in the social subsystem but with explicit links to the environmental subsystem, hampers this effort. Drawing on land-use explanations, meta-analyses, and associated framew…	Agriculture, Multidisciplinary; Ecology
246	Paula	NO					J	Barbosa, P; Hines, J; Kaplan, I; Martinson, H; Szczepaniec, A; Szendrei, Z	Associational Resistance and Associational Susceptibility: Having Right or Wrong Neighbors	ANNUAL REVIEW OF ECOLOGY EVOLUTION AND SYSTEMATICS	40	NA	1	20	10.1146/annurev.ecolsys.110308.120242	NA	2009	Specific plant associations may decrease (associational resistance, AR) or increase (associational susceptibility, AS) the likelihood of detection by, and/or vulnerability to, herbivores. We discuss presumed mechanisms leading to AR and AS, suggest others, and conduct meta-analyses on plant and herbivore traits affecting AR and AS, and the effects of habitat. Specific plant associations determine…	Ecology; Evolutionary Biology
247	Paula	NO					J	Renner, SS	Relaxed molecular clocks for dating historical plant dispersal events	TRENDS IN PLANT SCIENCE	10	11	550	558	10.1016/j.tplants.2005.09.010	NOV	2005	Age estimation from molecular sequences has emerged as a powerful tool for inferring when a plant lineage arrived in a particular area. Knowing the tenure of lineages within a region is key to understanding the evolution of traits, the evolution of biotic interactions, and the evolution of floras. New analytical methods model change in substitution rates along individual branches of a phylogeneti…	Plant Sciences
248	Paula	NO					J	Leigh, DM; Hendry, AP; Vazquez-Dominguez, E; Friesen, VL	Estimated six per cent loss of genetic variation in wild populations since the industrial revolution	EVOLUTIONARY APPLICATIONS	12	8	1505	1512	10.1111/eva.12810	SEP	2019	Genetic variation is fundamental to population fitness and adaptation to environmental change. Human activities are driving declines in many wild populations and could have similar effects on genetic variation. Despite the importance of estimating such declines, no global estimate of the magnitude of ongoing genetic variation loss has been conducted across species. By combining studies that quant…	Evolutionary Biology
249	Paula	NO					J	Jones, SK; Ripplinger, J; Collins, SL	Species reordering, not changes in richness, drives long-term dynamics in grassland communities	ECOLOGY LETTERS	20	12	1556	1565	10.1111/ele.12864	DEC	2017	Determining how ecological communities will respond to global environmental change remains a challenging research problem. Recent meta-analyses concluded that most communities are undergoing compositional change despite no net change in local species richness. We explored how species richness and composition of co-occurring plant, grasshopper, breeding bird and small mammal communities in arid an…	Ecology
250	Paula	NO					J	Haworth, M; Hoshika, Y; Killi, D	Has the Impact of Rising CO2 on Plants been Exaggerated by Meta-Analysis of Free Air CO2 Enrichment Studies?	FRONTIERS IN PLANT SCIENCE	7	NA	NA	NA	10.3389/fpls.2016.01153	2023-08-03	2016	Meta -analysis is extensively used to synthesize the results of free air CO2 enrichment (FACE) studies to produce an average effect size, which is then used to model likely plant response to rising [CO2]. The efficacy of meta-analysis is reliant upon the use of data that characterizes the range of responses to a given factor. Previous meta-analyses of the effect of FACE on plants have not incorpo…	Plant Sciences
251	Paula	NO					J	Shantz, AA; Lemoine, NP; Burkepile, DE	Nutrient loading alters the performance of key nutrient exchange mutualisms	ECOLOGY LETTERS	19	1	20	28	10.1111/ele.12538	JAN	2016	Nutrient exchange mutualisms between phototrophs and heterotrophs, such as plants and mycorrhizal fungi or symbiotic algae and corals, underpin the functioning of many ecosystems. These relationships structure communities, promote biodiversity and help maintain food security. Nutrient loading may destabilise these mutualisms by altering the costs and benefits each partner incurs from interacting.…	Ecology
252	Paula	NO					J	Park, HJ; Kim, DH; Park, SJ; Kim, JM; Ryu, JH	Ginseng in Traditional Herbal Prescriptions	JOURNAL OF GINSENG RESEARCH	36	3	225	241	10.5142/jgr.2012.36.3.225	JUL	2012	Panax ginseng Meyer has been widely used as a tonic in traditional Korean, Chinese, and Japanese herbal medicines and in Western herbal preparations for thousands of years. In the past, ginseng was very rare and was considered to have mysterious powers. Today, the efficacy of drugs must be tested through well-designed clinical trials or meta-analyses, and ginseng is no exception. In the present r…	Plant Sciences; Chemistry, Medicinal; Integrative & Complementary Medicine
253	Paula	NO					J	Westgate, MJ; Barton, PS; Pierson, JC; Lindenmayer, DB	Text analysis tools for identification of emerging topics and research gaps in conservation science	CONSERVATION BIOLOGY	29	6	1606	1614	10.1111/cobi.12605	DEC	2015	Keeping track of conceptual and methodological developments is a critical skill for research scientists, but this task is increasingly difficult due to the high rate of academic publication. As a crisis discipline, conservation science is particularly in need of tools that facilitate rapid yet insightful synthesis. We show how a common text-mining method (latent Dirichlet allocation, or topic mod…	Biodiversity Conservation; Ecology; Environmental Sciences
254	Paula	NO					J	Rogers, T; Johnson, B; Munch, S	Chaos is not rare in natural ecosystems	NATURE ECOLOGY & EVOLUTION	6	8	1105	+	10.1038/s41559-022-01787-y	AUG	2022	Previous meta-analyses have found that few ecological time series are actually chaotic; here, the authors use recently developed chaos detection methods and a larger number of time series to show that 30% of studied time series are characterized as chaotic. Chaotic dynamics are thought to be rare in natural populations but this may be due to methodological and data limitations, rather than the in…	Ecology; Evolutionary Biology
255	Paula	maybe	yes	no	no	Did not collect quantitative data on the selected criteria of quality of meta-analysis; simulation study	J	Doncaster, CP; Spake, R	Correction for bias in meta-analysis of little-replicated studies	METHODS IN ECOLOGY AND EVOLUTION	9	3	634	644	10.1111/2041-210X.12927	MAR	2018	Meta-analyses conventionally weight study estimates on the inverse of their error variance, in order to maximize precision. Unbiased variability in the estimates of these study-level error variances increases with the inverse of study-level replication. Here, we demonstrate how this variability accumulates asymmetrically across studies in precision-weighted meta-analysis, to cause undervaluation …	Ecology
256	Paula	NO					J	Peter, H; Beier, S; Bertilsson, S; Lindstrom, ES; Langenheder, S; Tranvik, LJ	Function-specific response to depletion of microbial diversity	ISME JOURNAL	5	2	351	361	10.1038/ismej.2010.119	FEB	2011	Recent meta-analyses suggest that ecosystem functioning increases with biodiversity, but contradictory results have been presented for some microbial functions. Moreover, observations of only one function underestimate the functional role of diversity because of species-specific trade-offs in the ability to carry out different functions. We examined multiple functions in batch cultures of natural…	Ecology; Microbiology
257	Paula	NO					J	Ojiambo, PS; Paul, PA; Holmes, GJ	A Quantitative Review of Fungicide Efficacy for Managing Downy Mildew in Cucurbits	PHYTOPATHOLOGY	100	10	1066	1076	10.1094/PHYTO-12-09-0348	OCT	2010	A meta-analysis of the effect of fungicides on cucurbit downy mildew was conducted using data previously published in Fungicide & Nematicide Tests and Plant Disease Management Reports from 2000 to 2008. Standardized mean effect size (the difference in disease intensity expressed in standard deviation units between the fungicide treatment and its corresponding untreated control) was calculated for…	Plant Sciences
258	Paula	NO					J	Boyd, JN; Anderson, JT; Brzyski, J; Baskauf, C; Cruse-Sanders, J	Eco-evolutionary causes and consequences of rarity in plants: a meta-analysis	NEW PHYTOLOGIST	235	3	1272	1286	10.1111/nph.18172	AUG	2022	Species differ dramatically in their prevalence in the natural world, with many species characterized as rare due to restricted geographic distribution, low local abundance and/or habitat specialization. We investigated the ecoevolutionary causes and consequences of rarity with phylogenetically controlled metaanalyses of population genetic diversity, fitness and functional traits in rare and comm…	Plant Sciences
259	Paula	NO					J	Viana, AB; Crtes, MO; Cornelissen, TG; Neves, FD	Interactions between wood-inhabiting fungi and termites: a meta-analytical review	ARTHROPOD-PLANT INTERACTIONS	12	2	229	235	10.1007/s11829-017-9570-0	APR	2018	The foraging behavior and survivorship of termites are modified by the presence of wood-inhabiting fungi. Nonetheless, it is not clear if these interactions are beneficial, negative, or neutral for termites. We conducted a meta-analytical review to determine if the presence of wood-inhabiting fungi affects the foraging behavior and survivorship of termites. Overall, the presence of wood-inhabitin…	Ecology; Entomology
260	Paula	maybe	yes	no	no	Did not collect quantitative data on the selected criteria of quality of meta-analysis; simulation study	J	Vista, AB; Rosenberger, RS	Addressing dependency in the sportfishing valuation literature: Implications for meta-regression analysis and benefit transfer	ECOLOGICAL ECONOMICS	96	NA	181	189	10.1016/j.ecolecon.2013.10.016	DEC	2013	Meta-regression analysis is a statistical summary or synthesis of a body of evidence. However, when primary studies provide more than one estimate, the presence of dependence in the metadata has implications for the statistical efficiency of estimated moderator variables. Previous meta-analyses have adjusted for within study dependence through ad hoc procedures (e.g., selecting one estimate per s…	Ecology; Economics; Environmental Sciences; Environmental Studies
261	Paula	NO					J	Gula, R; Theuerkauf, J	The need for standardization in wildlife science: home range estimators as an example	EUROPEAN JOURNAL OF WILDLIFE RESEARCH	59	5	713	718	10.1007/s10344-013-0726-7	OCT	2013	Individual studies in wildlife science are indicative rather than conclusive. Although multiple studies can be meta-analyzed in such a way that scientific hypotheses can be tested, robust meta-analyses are often difficult or impossible if variables of interest are not measured in a uniform manner. We hypothesized that measurements, even of basic and unequivocal variables, are rarely standardized …	Ecology; Zoology
262	Paula	NO					J	Noor, MAF; Coyne, JA	Speciation in the new millennium: What's left to know?	ISRAEL JOURNAL OF ECOLOGY & EVOLUTION	52	2023-03-04	431	441	10.1560/IJEE_52_3-4_431	NA	2006	The last few decades have seen a surge of interest in speciation, the genetic changes underlying it, and the evolutionary forces driving it. As with most disciplines, however, the nature of the questions addressed has changed with lime. Many studies from the 1980s and 1990s often asked questions about whether certain processes ever occur in nature (e.g., speciation with gene flow). Since that tim…	Ecology; Evolutionary Biology
263	Paula	NO					J	Shimoda, K; Tsutsumi, M; Higashiyama, M; Nakagami, K	Fact database of grassland vegetation in Japan	ECOLOGICAL RESEARCH	35	6	1057	1061	10.1111/1440-1703.12166	NOV	2020	This data paper reports vegetation census data collected in a network of 28 grassland sites in Japan. This is the largest grassland data set freely available in Japan. The network is the project Grassland Dynamics in Japan launched by the Ministry of the Agriculture and Forestry and Fisheries, Japan. It consists of semi-natural and artificial grasslands (pasture and meadow) and covers from Hokkai…	Ecology
264	Paula	NO					J	Gielens, G; Gillespie, S; Neame, L; Elle, E	Pollen limitation is uncommon in an endangered oak savannah ecosystem	BOTANY	92	10	743	748	10.1139/cjb-2014-0054	OCT	2014	Pollen receipt limits reproduction in many plants, potentially affecting population viability and trait evolution. Despite considerable research, there is little consensus on the causes of pollen limitation (PL). Reviews suggest spatial and temporal variation in PL may be important for plant reproductive fitness, yet few studies have examined PL in multiple species across sites and years. We exam…	Plant Sciences
265	Paula	NO					J	Davis, S; Mangold, J; Menalled, F; Orloff, N; Miller, Z; Lehnhoff, E	A Meta-analysis of Canada Thistle (Cirsium arvense) Management	WEED SCIENCE	66	4	548	557	10.1017/wsc.2018.6	JUL	2018	Although stand-alone and integrated management techniques have been cited as viable approaches to managing Canada thistle [Cirsium arvense (L.) Scop.], it continues to impact annual cropping and perennial systems worldwide. We conducted meta-analyses assessing effectiveness of management techniques and herbicide mechanism of action groups for controlling C. arvense using 55 studies conducted in a…	Agronomy; Plant Sciences
266	Paula	YES	yes	no	no	Did not collect quantitative data on the selected criteria of quality of meta-analysis	J	Haddaway, NR; Verhoeven, JTA	Poor methodological detail precludes experimental repeatability and hampers synthesis in ecology	ECOLOGY AND EVOLUTION	5	19	4451	4454	10.1002/ece3.1722	OCT	2015	Despite the scientific method's central tenets of reproducibility (the ability to obtain similar results when repeated) and repeatability (the ability to replicate an experiment based on methods described), published ecological research continues to fail to provide sufficient methodological detail to allow either repeatability of verification. Recent systematic reviews highlight the problem, with…	Ecology; Evolutionary Biology
267	Paula	NO					J	Alberton, O; Kuyper, TW; Gorissen, A	Taking mycocentrism seriously: mycorrhizal fungal and plant responses to elevated CO2	NEW PHYTOLOGIST	167	3	859	868	10.1111/j.1469-8137.2005.01458.x	SEP	2005	The aim here was to separately assess mycorrhizal fungal and plant responses under elevated atmospheric CO2, and to test a mycocentric model that assumes that increased carbon availability to the fungus will not automatically feed back to enhanced plant growth performance. Meta-analyses were applied across independent studies. Responses were compared in ectomycorrhizal (ECM) and arbuscular mycorr…	Plant Sciences
268	Paula	NO					J	Hunt, G; Cronin, TM; Roy, K	Species-energy relationship in the deep sea: a test using the Quaternary fossil record	ECOLOGY LETTERS	8	7	739	747	10.1111/j.1461-0248.2005.00778.x	JUL	2005	Little is known about the processes regulating species richness in deep-sea communities. Here we take advantage of natural experiments involving climate change to test whether predictions of the species-energy hypothesis hold in the deep sea. In addition, we test for the relationship between temperature and species richness predicted by a recent model based on biochemical kinetics of metabolism. …	Ecology
269	Paula	NO					J	Hodapp, D; Hillebrand, H	Effect of consumer loss on resource removal depends on species-specific traits	ECOSPHERE	8	3	NA	NA	10.1002/ecs2.1742	MAR	2017	Negative effects of species loss on ecosystem functioning within and across trophic levels have been demonstrated across systems and organism groups. Recent meta-analyses showed that lower levels of consumer diversity lead to a reduction in resource removal. The strength of these effects seems to strongly depend on species identity, that is, species-specific traits, resulting in a variety of cons…	Ecology
270	Paula	NO					J	Kroll, CK; Brenner, WG	Cytokinin Signaling Downstream of the His-Asp Phosphorelay Network: Cytokinin-Regulated Genes and Their Functions	FRONTIERS IN PLANT SCIENCE	11	NA	NA	NA	10.3389/fpls.2020.604489	2023-11-17	2020	The plant hormone cytokinin, existing in several molecular forms, is perceived by membrane-localized histidine kinases. The signal is transduced to transcription factors of the type-B response regulator family localized in the nucleus by a multi-step histidine-aspartate phosphorelay network employing histidine phosphotransmitters as shuttle proteins across the nuclear envelope. The type-B respons…	Plant Sciences
271	Paula	NO					J	Szava-Kovats, RC; Ronk, A; Partel, M	Pattern without bias: local-regional richness relationship revisited	ECOLOGY	94	9	1986	1992	10.1890/13-0244.1	SEP	2013	For decades, ecologists have been testing for species saturation by using regression analysis to determine the relationship between local and regional species richness. The cumulative result of scores of studies and meta-analyses has led to a general consensus that evidence of species saturation is relatively uncommon. However, the bias induced on the regression by the arbitrary choice of local a…	Ecology
272	Paula	NO					J	Eklof, JS; Alsterberg, C; Havenhand, JN; Sundback, K; Wood, HL; Gamfeldt, L	Experimental climate change weakens the insurance effect of biodiversity	ECOLOGY LETTERS	15	8	864	872	10.1111/j.1461-0248.2012.01810.x	AUG	2012	Ecosystems are simultaneously affected by biodiversity loss and climate change, but we know little about how these factors interact. We predicted that climate warming and CO 2-enrichment should strengthen trophic cascades by reducing the relative efficiency of predation-resistant herbivores, if herbivore consumption rate trades off with predation resistance. This weakens the insurance effect of h…	Ecology
273	Paula	NO					J	Farrell, MJ; Brierley, L; Willoughby, A; Yates, A; Mideo, N	Past and future uses of text mining in ecology and evolution	PROCEEDINGS OF THE ROYAL SOCIETY B-BIOLOGICAL SCIENCES	289	1975	NA	NA	10.1098/rspb.2021.2721	2023-05-25	2022	Ecology and evolutionary biology, like other scientific fields, are experiencing an exponential growth of academic manuscripts. As domain knowledge accumulates, scientists will need new computational approaches for identifying relevant literature to read and include in formal literature reviews and meta-analyses. Importantly, these approaches can also facilitate automated, large-scale data synthe…	Biology; Ecology; Evolutionary Biology
274	Paula	NO					J	Catano, CP; Dickson, TL; Myers, JA	Dispersal and neutral sampling mediate contingent effects of disturbance on plant beta-diversity: a meta-analysis	ECOLOGY LETTERS	20	3	347	356	10.1111/ele.12733	MAR	2017	A major challenge in ecology, conservation and global-change biology is to understand why biodiversity responds differently to similar environmental changes. Contingent biodiversity responses may depend on how disturbance and dispersal interact to alter variation in community composition (-diversity) and assembly mechanisms. However, quantitative syntheses of these patterns and processes across s…	Ecology
275	Paula	NO					J	Rosso, D; Ivanov, AG; Fu, A; Geisler-Lee, J; Hendrickson, L; Geisler, M; Stewart, G; Krol, M; Hurry, V; Rodermel, SR; Maxwell, DP; Huner, NPA	IMMUTANS does not act as a stress-induced safety valve in the protection of the photosynthetic apparatus of arabidopsis during steady-state photosynthesis	PLANT PHYSIOLOGY	142	2	574	585	10.1104/pp.106.085886	OCT	2006	IMMUTANS (IM) encodes a thylakoid membrane protein that has been hypothesized to act as a terminal oxidase that couples the reduction of O-2 to the oxidation of the plastoquinone (PQ) pool of the photosynthetic electron transport chain. Because IM shares sequence similarity to the stress-induced mitochondrial alternative oxidase (AOX), it has been suggested that the protein encoded by IM acts as …	Plant Sciences
276	Paula	NO					J	Williams, JL; Everett, JM; D'Cunha, NM; Sergi, D; Georgousopoulou, EN; Keegan, RJ; McKune, AJ; Mellor, DD; Anstice, N; Naumovski, N	The Effects of Green Tea Amino Acid L-Theanine Consumption on the Ability to Manage Stress and Anxiety Levels: a Systematic Review	PLANT FOODS FOR HUMAN NUTRITION	75	1	12	23	10.1007/s11130-019-00771-5	MAR	2020	The green tea amino acid, L-theanine (L-THE) is associated with several health benefits, including improvements in mood, cognition and a reduction of stress and anxiety-like symptoms. This systematic review evaluated the effect of pure L-THE intake, in the form of orally administered nutritional supplements, on stress responses and anxiety levels in human randomised controlled trials. Following t…	Plant Sciences; Chemistry, Applied; Food Science & Technology; Nutrition & Dietetics
277	Paula	NO					J	Yashima, AS; Innan, H	VARVER: a database of microsatellite variation in vertebrates	MOLECULAR ECOLOGY RESOURCES	17	4	824	833	10.1111/1755-0998.12625	JUL	2017	Understanding how genetic variation is maintained within a species is important in ecology, evolution, conservation and population genetics. Tremendous efforts have been made to evaluate the patterns of genetic variation in natural populations of various species. For this purpose, microsatellites have played a major role since the 1990s. Here we describe a comprehensive database, VARVER (Variatio…	Biochemistry & Molecular Biology; Ecology; Evolutionary Biology
278	Paula	NO					J	Chang, KY; Riley, WJ; Crill, PM; Grant, RF; Saleska, SR	Hysteretic temperature sensitivity of wetland CH4 fluxes explained by substrate availability and microbial activity	BIOGEOSCIENCES	17	22	5849	5860	10.5194/bg-17-5849-2020	2023-11-27	2020	Methane (CH4) emissions from wetlands are likely increasing and important in global climate change assessments. However, contemporary terrestrial biogeochemical model predictions of CH4 emissions are very uncertain, at least in part due to prescribed temperature sensitivity of CH4 production and emission. While statistically consistent apparent CH4 emission temperature dependencies have been infe…	Ecology; Geosciences, Multidisciplinary
279	Paula	NO					J	Cote, IM; Darling, ES; Brown, CJ	Interactions among ecosystem stressors and their importance in conservation	PROCEEDINGS OF THE ROYAL SOCIETY B-BIOLOGICAL SCIENCES	283	1824	NA	NA	10.1098/rspb.2015.2592	2023-02-10	2016	Interactions between multiple ecosystem stressors are expected to jeopardize biological processes, functions and biodiversity. The scientific community has declared stressor interactions-notably synergies-a key issue for conservation and management. Here, we review ecological literature over the past four decades to evaluate trends in the reporting of ecological interactions (synergies, antagonis…	Biology; Ecology; Evolutionary Biology
280	Paula	NO					J	Glover, N; Dessimoz, C; Ebersberger, I; Forslund, SK; Gabaldon, T; Huerta-Cepas, J; Martin, MJ; Muffato, M; Patricio, M; Pereira, C; da Silva, AS; Wang, Y; Sonnhammer, E; Thomas, PD; Altenhoff, A; Blake, JA; Capella-Gutierrez, S; Chiba, H; Dessimoz, C; Durand, D; Ebersberger, I; Fernandez-Breis, JT; Forslund, S; Gabaldon, T; Glover, N; Huerta-Cepas, J; Lecompte, O; Lewis, S; Linard, B; Houben, MM…	Advances and Applications in the Quest for Orthologs	MOLECULAR BIOLOGY AND EVOLUTION	36	10	2157	2164	10.1093/molbev/msz150	OCT	2019	Gene families evolve by the processes of speciation (creating orthologs), gene duplication (paralogs), and horizontal gene transfer (xenologs), in addition to sequence divergence and gene loss. Orthologs in particular play an essential role in comparative genomics and phylogenomic analyses. With the continued sequencing of organisms across the tree of life, the data are available to reconstruct t…	Biochemistry & Molecular Biology; Evolutionary Biology; Genetics & Heredity
281	Paula	NO					J	Kumar, G; Dey, SK; Kundu, S	Herbs and their bioactive ingredients in cardio-protection: Underlying molecular mechanisms and evidences from clinical studies	PHYTOMEDICINE	92	NA	NA	NA	10.1016/j.phymed.2021.153753	NOV	2021	Background: Medicinal plants or herbs produce a bounty of bioactive phytochemicals. These phytochemicals can influence a variety of physiological events related to cardiovascular health through multiple underlying mechanisms, such as their role as antioxidative, anti-ischemic, anti-proliferative, hypotensive, anti-thrombotic, and anti-hypercholesterolemic agents. Purpose: The purpose of this revi…	Plant Sciences; Chemistry, Medicinal; Integrative & Complementary Medicine; Pharmacology & Pharmacy
282	Paula	maybe	yes	no	no	Did not collect quantitative data on the selected criteria of quality of meta-analysis; simulation study	J	Nichols, JD; Kendall, WL; Boomer, GS	Accumulating evidence in ecology: Once is not enough	ECOLOGY AND EVOLUTION	9	24	13991	14004	10.1002/ece3.5836	DEC	2019	Many published studies in ecological science are viewed as stand-alone investigations that purport to provide new insights into how ecological systems behave based on single analyses. But it is rare for results of single studies to provide definitive results, as evidenced in current discussions of the reproducibility crisis in science. The key step in science is the comparison of hypothesis-based…	Ecology; Evolutionary Biology
283	Paula	NO					J	de Morais, GF; Ribas, LGD; Ortega, JCG; Heino, J; Bini, LM	Biological surrogates: A word of caution	ECOLOGICAL INDICATORS	88	NA	214	218	10.1016/j.ecolind.2018.01.027	MAY	2018	The value of biological surrogates has been tested for many ecosystems and biological groups. Biological surrogates are biological groups whose biodiversity patterns (e.g. abundance, species richness or assemblage composition) correlate strongly with those of other biological groups. They should thus be cost-effective proxies for overall diversity variation in biodiversity assessment and biomonit…	Biodiversity Conservation; Environmental Sciences
284	Paula	NO					J	Hillebrand, H; Lehmpfuhl, V	Resource Stoichiometry and Consumers Control the Biodiversity-Productivity Relationship in Pelagic Metacommunities	AMERICAN NATURALIST	178	2	171	181	10.1086/660831	AUG	2011	Recent theory suggests that both biodiversity and productivity are constrained by resource supply rates and ratios and that resource stoichiometry is the key to understanding the relationship between biodiversity and productivity. We experimentally tested this theory using pelagic metacommunities. We amended existing predictions by explicitly considering evenness as an aspect of biodiversity and …	Ecology; Evolutionary Biology
285	Paula	NO					J	Mehner, T; Holker, F; Kasprzak, P	Spatial and temporal heterogeneity of trophic variables in a deep lake as reflected by repeated singular samplings	OIKOS	108	2	401	409	10.1111/j.0030-1299.2005.13338.x	FEB	2005	Approaches to compare the strength of pelagic trophic cascades often use singular sampling programs for measuring trophic variables, thus potentially neglecting the spatial and temporal heterogeneity in the distribution of fish, zooplankton and phytoplankton. Here, we compared the composition of six trophic variables from three trophic levels in a deep oligotrophic lake within temporal (diel and …	Ecology
286	Paula	NO					J	Brenner, WG; Schmulling, T	Summarizing and exploring data of a decade of cytokinin-related transcriptomics	FRONTIERS IN PLANT SCIENCE	6	NA	NA	NA	10.3389/fpls.2015.00029	2023-02-17	2015	The genome-wide transcriptional response of the model organism Arabidopsis thaliana to cytokinin has been investigated by different research groups as soon as large-scale transcriptomic techniques became affordable. Over the last 10 years many transcriptomic datasets related to cytokinin have been generated using different technological platforms, some of which are published only in databases, cu…	Plant Sciences
287	Paula	NO					J	Orrego-Marin, C; Bedoya, AM; Cardona-Arias, JA	Meta-analyses of the validity and performance of screening tests for Hepatitis C Virus in the blood banks, 2000-2018	ACTA BIOLOGICA COLOMBIANA	24	3	538	545	10.15446/abc.v24n3.79348	SEP-DEC	2019	This study evaluated the validity and performance of the immunodiagnosis of the Hepatitis C Virus (HCV), based on studies published in the worldwide scientific literature. A search and selection research protocol was designed and validated in the phases of the PRISMA guide, the parameters of sensitivity, specificity, likelihood ratios, odds ratio, and ROC curve were analyzed in MetaDisc. 4602 stu…	Plant Sciences; Zoology
288	Paula	NO					J	Bourdeau, PE; Butlin, RK; Bronmark, C; Edgell, TC; Hoverman, JT; Hollander, J	What can aquatic gastropods tell us about phenotypic plasticity? A review and meta-analysis	HEREDITY	115	4	312	321	10.1038/hdy.2015.58	OCT	2015	There have been few attempts to synthesise the growing body of literature on phenotypic plasticity to reveal patterns and generalities about the extent and magnitude of plastic responses. Here, we conduct a review and meta-analysis of published literature on phenotypic plasticity in aquatic (marine and freshwater) gastropods, a common system for studying plasticity. We identified 96 studies, usin…	Ecology; Evolutionary Biology; Genetics & Heredity
289	Paula	NO					J	Taylor, L; Hochuli, DF	Defining greenspace: Multiple uses across multiple disciplines	LANDSCAPE AND URBAN PLANNING	158	NA	25	38	10.1016/j.landurbplan.2016.09.024	FEB	2017	Greenspace research has been driven by an emerging interest in the impact that biodiversity and ecosystem function has on life in urban areas. Studies from multiple disciplines across the life, physical and social sciences investigate the interactions with or within greenspace, creating a wide range of potentially related, but disparate findings. In order to understand whether these unconnected f…	Ecology; Environmental Studies; Geography; Geography, Physical; Regional & Urban Planning; Urban Studies
290	Paula	NO					J	Lopez-Barrera, F; Martinez-Garza, C; Ceccon, E	Restoration ecology in Mexico: state of the art and perspectives	REVISTA MEXICANA DE BIODIVERSIDAD	88	NA	97	112	10.1016/j.rmb.2017.10.001	DEC	2017	Restoration ecology is a scientific discipline which develops principles to guide the restoration of ecosystems based in ecological theory. The objective of this review is to synthetize the current situation and the perspective of the restoration ecology in Mexico and the challenge of this area of research given the environmental conditions in our country. A review of different indicators as scie…	Biodiversity Conservation
291	Paula	maybe	yes	no	no	Did not collect quantitative data on the selected criteria of quality of meta-analysis; simulation study	J	Hillebrand, H; Gurevitch, J	Meta-analysis results are unlikely to be biased by differences in variance and replication between ecological lab and field studies	OIKOS	123	7	794	799	10.1111/oik.01288	JUL	2014	A recurrent question in meta-analyses is the validity of including both field and laboratory studies in a single analysis, given the differences in characteristics such as the duration or size of these experiments. In particular, are field studies consistently more variable, longer in duration, or do they differ from laboratory studies in other important ways? We examined these questions using an…	Ecology
292	Paula	NO					J	Jiang, Y; Qian, HY; Wang, L; Feng, JF; Huang, S; Hungate, BA; van Kessel, C; Horwath, WR; Zhang, XY; Qin, XB; Li, Y; Feng, XM; Zhang, J; Deng, AX; Zheng, CY; Song, ZW; Hu, SJ; van Groenigen, KJ; Zhang, WJ	Limited potential of harvest index improvement to reduce methane emissions from rice paddies	GLOBAL CHANGE BIOLOGY	25	2	686	698	10.1111/gcb.14529	FEB	2019	Rice is a staple food for nearly half of the world's population, but rice paddies constitute a major source of anthropogenic CH4 emissions. Root exudates from growing rice plants are an important substrate for methane-producing microorganisms. Therefore, breeding efforts optimizing rice plant photosynthate allocation to grains, i.e., increasing harvest index (HI), are widely expected to reduce CH…	Biodiversity Conservation; Ecology; Environmental Sciences
293	Paula	NO					J	Siepielski, AM; Gotanda, KM; Morrissey, MB; Diamond, SE; DiBattista, JD; Carlson, SM	The spatial patterns of directional phenotypic selection	ECOLOGY LETTERS	16	11	1382	1392	10.1111/ele.12174	NOV	2013	Local adaptation, adaptive population divergence and speciation are often expected to result from populations evolving in response to spatial variation in selection. Yet, we lack a comprehensive understanding of the major features that characterise the spatial patterns of selection, namely the extent of variation among populations in the strength and direction of selection. Here, we analyse a dat…	Ecology
294	Paula	YES	yes	no	no	Did not collect quantitative data on the selected criteria of quality of meta-analysis	J	Isles, PDF	The misuse of ratios in ecological stoichiometry	ECOLOGY	101	11	NA	NA	10.1002/ecy.3153	NOV	2020	Ecological stoichiometry is concerned with the ratios of different elements, particularly carbon, nitrogen, and phosphorus. Ratios by their nature do not respond symmetrically to changes in the numerator and denominator and do not follow normal distributions; however, researchers frequently fail to consider these properties in their analyses, which has biased reported results. Calculating means, …	Ecology
295	Paula	NO					J	Treseder, KK	A meta-analysis of mycorrhizal responses to nitrogen, phosphorus, and atmospheric CO2 in field studies	NEW PHYTOLOGIST	164	2	347	355	10.1111/j.1469-8137.2004.01159.x	NOV	2004	Numerous field studies have measured mycorrhizal dynamics under additions of nitrogen (N), phosphorus (P), or atmospheric CO2 to test the hypothesis that plants should invest in mycorrhizal fungi when soil nutrients are limiting. Here meta-analyses were used to integrate nutrient responses across independent field-based studies. Responses were compared between ecto- and arbuscular mycorrhizal fun…	Plant Sciences
296	Paula	NO					J	Sarkar, D; Chapman, CA	Academic Incentives Should Not Promote the Extinction of Nature Experience	TROPICAL CONSERVATION SCIENCE	14	NA	NA	NA	10.1177/19400829211057335	2023-11-01	2021	Evidence suggests that a decline in people's exposure to nature corresponds to decreasing support for nature-a phenomenon we call extinction of nature experience. Here, we evaluate three current trends in conservation research and consider if they contribute to a decrease in exposure to nature. We suggest that while using sensors, algorithms, technocentric thinking, conducting meta-analyses, and …	Biodiversity Conservation
297	Paula	NO					J	Martin, OY; Hosken, DJ	Asymmetry and fitness in female yellow dung flies	BIOLOGICAL JOURNAL OF THE LINNEAN SOCIETY	76	4	557	563	10.1046/j.1095-8312.2002.00077.x	AUG	2002	Fluctuating asymmetry (FA) has been widely used as a measure of developmental stability, and two recent meta-analyses suggest FA may be associated with several fitness components, including fecundity, growth rate and longevity. However, these studies have been strongly criticised on a number of grounds, and it was suggested that further evidence was required before the importance of any associati…	Evolutionary Biology
298	Paula	NO					J	Rossetti, MR; Tscharntke, T; Aguilar, R; Batary, P	Responses of insect herbivores and herbivory to habitat fragmentation: a hierarchical meta-analysis	ECOLOGY LETTERS	20	2	264	272	10.1111/ele.12723	FEB	2017	Loss and fragmentation of natural habitats can lead to alterations of plant-animal interactions and ecosystems functioning. Insect herbivory, an important antagonistic interaction is expected to be influenced by habitat fragmentation through direct negative effects on herbivore community richness and indirect positive effects due to losses of natural enemies. Plant community changes with habitat …	Ecology
299	Paula	NO					J	Guay, PJ; Mcleod, EM; Cross, R; Formby, AJ; Maldonado, SP; Stafford-Bell, RE; St-James-Turner, ZN; Robinson, RW; Mulder, RA; Weston, MA	Observer effects occur when estimating alert but not flight-initiation distances	WILDLIFE RESEARCH	40	4	289	293	10.1071/WR13013	NA	2013	Context. The estimation of alert (vigilance) and flight-initiation (escape) distances (AD and FID, respectively) has underpinned theoretical and applied studies of the escape behaviour and management of disturbance to wildlife. Many studies use multiple observers, and some conduct meta-analyses; these efforts assume no observer effects in the estimation of these distances. Aims and methods. We co…	Ecology; Zoology
300	Paula	NO					J	Yang, YH; Luo, YQ; Lu, M; Schadel, C; Han, WX	Terrestrial C:N stoichiometry in response to elevated CO2 and N addition: a synthesis of two meta-analyses	PLANT AND SOIL	343	2023-01-02	393	400	10.1007/s11104-011-0736-8	JUN	2011	Both elevated atmospheric carbon dioxide (CO2) and nitrogen (N) deposition may induce changes in C:N ratios in plant tissues and mineral soil. However, the potential mechanisms driving the stoichiometric shifts remain elusive. In this study, we examined the responses of C:N ratios in both plant tissues and mineral soil to elevated CO2 and N deposition using data extracted from 140 peer-reviewed p…	Agronomy; Plant Sciences; Soil Science
301	Paula	YES	yes	no	no	Did not collect quantitative data on the selected criteria of quality of meta-analysis; evaluates temporal effects across meta-analyses but does not quantify if individual meta-analysis analyzed temporal effects	J	Jennions, MD; Moller, AP	Relationships fade with time: a meta-analysis of temporal trends in publication in ecology and evolution	PROCEEDINGS OF THE ROYAL SOCIETY B-BIOLOGICAL SCIENCES	269	1486	43	48	10.1098/rspb.2001.1832	2023-01-07	2002	Both significant positive and negative relationships between the magnitude of research findings (their 'effect size') and their year of publication have been reported in a few areas of biology. These trends have been attributed to Kuhnian paradigm shifts, scientific fads and bias in the choice of study systems. Here we test whether or not these isolated cases reflect a more general trend. We exam…	Biology; Ecology; Evolutionary Biology
302	Paula	NO					J	Ulrich, W; Hoste-Danylow, A; Falenczyk-Kozirog, K; Hajdamowicz, I; Ilieva-Makulec, K; Olejniczak, I; Stanska, M; Wytwer, J	Temporal patterns of energy equivalence in temperate soil invertebrates	OECOLOGIA	179	1	271	280	10.1007/s00442-015-3317-3	SEP	2015	The question whether total population energy use is invariant to species body size (the energy equivalence hypothesis) is central to metabolic ecology and continues to be controversial. While recent comparative field work and meta-analyses pointed to systematic deviations of the underlying allometric scaling laws from predictions of metabolic theory none of these studies included the variability …	Ecology
303	Paula	NO					S	Kidwell, SM; Tomasovych, A	Implications of Time-Averaged Death Assemblages for Ecology and Conservation Biology	ANNUAL REVIEW OF ECOLOGY, EVOLUTION, AND SYSTEMATICS, VOL 44	44	NA	539	+	10.1146/annurev-ecolsys-110512-135838	NA	2013	Biologists increasingly appreciate the importance of community-level attributes in the functioning and temporal turnover of ecosystems, but data other than species richness are difficult to acquire over the habitat-to-regional and decadal-to-millennial scales needed to recognize biodiversity change, discriminate between natural and anthropogenic drivers, and inform theoretical and applied ecology…	Ecology; Evolutionary Biology
304	Paula	NO					J	Richardson, TW; Gardali, T; Jenkins, SH	Review and Meta-Analysis of Camera Effects on Avian Nest Success	JOURNAL OF WILDLIFE MANAGEMENT	73	2	287	293	10.2193/2007-566	FEB	2009	Identifying nest predators is critical to understanding predation pressures that birds face, and using surveillance cameras appears to be the most reliable method of nest predator identification. However, presence and methods of using camera equipment may introduce bias in predation rates. To summarize potential effects of cameras on nest success we reviewed published and unpublished studies that…	Ecology; Zoology
305	Paula	NO					J	Godfrey, MH; Delmas, V; Girondot, M	Assessment of patterns of temperature-dependent sex determination using maximum likelihood model selection	ECOSCIENCE	10	3	265	272	10.1080/11956860.2003.11682773	NA	2003	Sex determination in some reptiles is independent of egg incubation temperature and is called genotypic sex determination (GSD). In many other reptiles, sexual phenotype is dependent on incubation temperature. This phenomenon is called temperature-dependent sex determination (TSD). TSD is categorized by three patterns, based on the majority sex produced at lower and higher incubation temperatures…	Ecology
306	Paula	NO					J	Huston, MA	Disturbance, productivity, and species diversity: empiricism vs. logic in ecological theory	ECOLOGY	95	9	2382	2396	10.1890/13-1397.1	SEP	2014	The intermediate disturbance hypothesis'' and the intermediate productivity hypothesis'' have been widely recognized concepts for explaining patterns of species diversity for the past 40 years. While these hypotheses have generated numerous reviews and meta-analyses, as well as persistent criticism, two prominent papers have recently concluded that both of these hypotheses should be abandoned bec…	Ecology
307	Paula	NO					J	Pandey, S; Sahoo, D	Identification of gene expression logical invariants in Arabidopsis	PLANT DIRECT	3	3	NA	NA	10.1002/pld3.123	MAR	2019	Numerous gene expression datasets from diverse tissue samples from the plant variety Arabidopsis thaliana have been already deposited in the public domain. There have been several attempts to do large scale meta-analyses of all of these datasets. Most of these analyses summarize pairwise gene expression relationships using correlation, or identify differentially expressed genes in two conditions.…	Plant Sciences
308	Paula	NO					J	Schafer, RB; Piggott, JJ	Advancing understanding and prediction in multiple stressor research through a mechanistic basis for null models	GLOBAL CHANGE BIOLOGY	24	5	1817	1826	10.1111/gcb.14073	MAY	2018	Global environmental change is driven by multiple anthropogenic stressors. Conservation and restoration require understanding the individual and joint action of these stressors to evaluate and prioritize management measures. To date, most studies on multiple stressor effects have sought to identify potential stressor interactions, defined as deviations from null models, and related meta-analyses …	Biodiversity Conservation; Ecology; Environmental Sciences
309	Paula	NO					J	Jones, TA	When local isn't best	EVOLUTIONARY APPLICATIONS	6	7	1109	1118	10.1111/eva.12090	NOV	2013	This paper attempts to explain circumstances under which local may be or may not be best. Natural selection may lead to local adaptation (LA), or it may be constrained by gene flow, founder effects, small population size, genetic drift, and archetype. Specialist' species display greater LA than generalist' species. Local genotypes are to a certain extent transient, being a consequence of past his…	Evolutionary Biology
310	Paula	NO					J	Flores, CO; Poisot, T; Valverde, S; Weitz, JS	BiMat: a MATLAB package to facilitate the analysis of bipartite networks	METHODS IN ECOLOGY AND EVOLUTION	7	1	127	132	10.1111/2041-210X.12458	JAN	2016	1. Bipartite networks are ubiquitous in community ecology, including examples of facilitative interactions, such as plant-pollinator networks, and antagonistic interactions, such as virus-host infection networks. Statistical network analysis is increasingly used to identify emergent, nonrandom patterns of interaction and the effect of interaction patterns on ecological and evolutionary dynamics. …	Ecology
311	Paula	NO					J	Ulrich, W; Kubota, Y; Kusumoto, B; Baselga, A; Tuomisto, H; Gotelli, NJ	Species richness correlates of raw and standardized co-occurrence metrics	GLOBAL ECOLOGY AND BIOGEOGRAPHY	27	4	395	399	10.1111/geb.12711	APR	2018	Measuring beta-diversity and changes in species composition across multiple sites and environments is a major research focus in macroecology, and a variety of metrics have been proposed to quantify species co-occurrence patterns in a species x site occurrence matrix. However, indices of beta-diversity and species co-occurrence are often statistically dependent on the number of species in an assem…	Ecology; Geography, Physical
312	Paula	NO					J	Cadotte, MW	Dispersal and species diversity: A meta-analysis	AMERICAN NATURALIST	167	6	913	924	10.1086/504850	JUN	2006	Species diversity in communities of interacting organisms is thought to be enhanced by dispersal, yet mechanisms predicting this have little to say about what effects differing rates of dispersal have on diversity and how dispersal affects diversity at larger spatial scales. I performed meta-analyses on 23 studies comprising 50 experiments that manipulated species migration and measured community…	Ecology; Evolutionary Biology
313	Paula	NO					J	Lekberg, Y; Koide, RT	Is plant performance limited by abundance of arbuscular mycorrhizal fungi? A meta-analysis of studies published between 1988 and 2003	NEW PHYTOLOGIST	168	1	189	204	10.1111/j.1469-8137.2005.01490.x	OCT	2005	(.) We conducted meta-analyses of 290 published field and glasshouse trials to determine the effects of various agricultural practices on mycorrhizal colonization in nonsterile soils, and the consequence of those effects on yield, biomass, and phosphorus (P) concentration. (.) Mycorrhizal colonization was increased most by inoculation (29% increase), followed by shortened fallow (20%) and reduced…	Plant Sciences
314	Paula	NO					J	Amato, R; Pinelli, M; Monticelli, A; Miele, G; Cocozza, S	Schizophrenia and vitamin D related genes could have been subject to latitude-driven adaptation	BMC EVOLUTIONARY BIOLOGY	10	NA	NA	NA	10.1186/1471-2148-10-351	2023-11-11	2010	Background: Many natural phenomena are directly or indirectly related to latitude. Living at different latitudes, indeed, has its consequences with being exposed to different climates, diets, light/dark cycles, etc. In humans, one of the best known examples of genetic traits following a latitudinal gradient is skin pigmentation. Nevertheless, also several diseases show latitudinal clinals such as…	Evolutionary Biology; Genetics & Heredity
315	Paula	NO					J	Becker, DJ; Crowley, DE; Washburne, AD; Plowright, RK	Temporal and spatial limitations in global surveillance for bat filoviruses and henipaviruses	BIOLOGY LETTERS	15	12	NA	NA	10.1098/rsbl.2019.0423	2023-12-24	2019	Sampling reservoir hosts over time and space is critical to detect epizootics, predict spillover and design interventions. However, because sampling is logistically difficult and expensive, researchers rarely perform spatio-temporal sampling of many reservoir hosts. Bats are reservoirs of many virulent zoonotic pathogens such as filoviruses and henipaviruses, yet the highly mobile nature of these…	Biology; Ecology; Evolutionary Biology
316	Paula	NO					J	Watson, CJ; Carignan-Guillemette, L; Turcotte, C; Maire, V; Proulx, R	Ecological and economic benefits of low-intensity urban lawn management	JOURNAL OF APPLIED ECOLOGY	57	2	436	446	10.1111/1365-2664.13542	FEB	2020	Intensive management of urban lawns is globally widespread, predominantly for aesthetic reasons. However, a growing body of knowledge demonstrates negative ecological and environmental effects of this practice. We present a meta-analysis of North American and European studies from 2004 to 2019, which incorporates three previously unpublished datasets from eastern Canada, to investigate how mowing…	Biodiversity Conservation; Ecology
317	Paula	NO					J	Coleman, MA; Palmer-Brodie, A; Kelaher, BP	Conservation benefits of a network of marine reserves and partially protected areas	BIOLOGICAL CONSERVATION	167	NA	257	264	10.1016/j.biocon.2013.08.033	NOV	2013	Marine biodiversity is becoming increasingly threatened worldwide. To help address this, networks of no take marine reserves are being promoted as a means of conserving biodiversity and managing coastal resources. Many studies have demonstrated the effectiveness of individual marine reserves and metaanalyses have shown that marine reserves provide positive outcomes for marine conservation. Few st…	Biodiversity Conservation; Ecology; Environmental Sciences
318	Paula	NO					J	Wang, QW; Pieriste, M; Kotilainen, TK; Forey, E; Chauvat, M; Kurokawa, H; Robson, TM; Jones, AG	The crucial role of blue light as a driver of litter photodegradation in terrestrial ecosystems	PLANT AND SOIL	NA	NA	NA	NA	10.1007/s11104-022-05596-x	NA	NA	Background and aim Wherever sunlight reaches litter, there is potential for photodegradation to contribute to decomposition. Although recent studies have weighed the contribution of short wavelength visible and ultraviolet (UV) radiation as drivers of photodegradation, the relative importance of each spectral region across biomes and plant communities remains uncertain. Methods We performed a sys…	Agronomy; Plant Sciences; Soil Science
319	Paula	NO					J	Franzino, T; Boubakri, H; Cernava, T; Abrouk, D; Achouak, W; Reverchon, S; Nasser, W; Haichar, FE	Implications of carbon catabolite repression for plant-microbe interactions	PLANT COMMUNICATIONS	3	2	NA	NA	10.1016/j.xplc.2021.100272	2023-03-14	2022	Carbon catabolite repression (CCR) plays a key role in many physiological and adaptive responses in a broad range of microorganisms that are commonly associated with eukaryotic hosts. When a mixture of different carbon sources is available, CCR, a global regulatory mechanism, inhibits the expression and activity of cellular processes associated with utilization of secondary carbon sources in the …	Biochemistry & Molecular Biology; Plant Sciences
320	Paula	NO					J	Enders, LS; Nunney, L	Seasonal stress drives predictable changes in inbreeding depression in field-tested captive populations of Drosophila melanogaster	PROCEEDINGS OF THE ROYAL SOCIETY B-BIOLOGICAL SCIENCES	279	1743	3756	3764	10.1098/rspb.2012.1018	2023-09-22	2012	Recent meta-analyses conducted across a broad range of taxa have demonstrated a strong linear relationship between the change in magnitude of inbreeding depression under stress and stress level, measured as fitness loss in outbred individuals. This suggests that a general underlying response may link stress and inbreeding depression. However, this relationship is based primarily on laboratory dat…	Biology; Ecology; Evolutionary Biology
321	Paula	NO					J	Benedetti-Cecchi, L	Unanticipated impacts of spatial variance of biodiversity on plant productivity	ECOLOGY LETTERS	8	8	791	799	10.1111/j.1461-0248.2005.00780.x	AUG	2005	Experiments on biodiversity have shown that productivity is often a decelerating monotonic function of biodiversity. A property of nonlinear functions, known as Jensen's inequality, predicts negative effects of the variance of predictor variables on the mean of response variables. One implication of this relationship is that an increase in spatial variability of biodiversity can cause dramatic de…	Ecology
322	Paula	NO					J	Fridley, JD; Peet, RK; Wentworth, TR; White, PS	Connecting fine- and broad-scale species-area relationships of Southeastern US Flora	ECOLOGY	86	5	1172	1177	10.1890/03-3187	MAY	2005	Although the rate that species accumulate with area has long been regarded as an important component of fine-scale community structure and several studies have examined this rate in meta-analyses, few if any studies have systematically examined fine-scale species-area relationships using a consistent survey protocol over a large region. We examined fine-scale species-area relationships using the …	Ecology
323	Paula	NO					J	Siepielski, AM; Morrissey, MB; Carlson, SM; Francis, CD; Kingsolver, JG; Whitney, KD; Kruuk, LEB	No evidence that warmer temperatures are associated with selection for smaller body sizes	PROCEEDINGS OF THE ROYAL SOCIETY B-BIOLOGICAL SCIENCES	286	1907	NA	NA	10.1098/rspb.2019.1332	2023-07-24	2019	Reductions in animal body size over recent decades are often interpreted as an adaptive evolutionary response to climate warming. However, for reductions in size to reflect adaptive evolution, directional selection on body size within populations must have become negative, or where already negative, to have become more so, as temperatures increased. To test this hypothesis, we performed tradition…	Biology; Ecology; Evolutionary Biology
324	Paula	NO					J	Korallo-Vinarskaya, NP; Vinarski, MV; Khokhlova, IS; Krasnov, BR	Body size and coexistence in gamasid mites parasitic on small mammals: null model analyses at three hierarchical scales	ECOGRAPHY	36	4	508	517	10.1111/j.1600-0587.2012.07779.x	APR	2013	We studied body size ratio in gamasid mites (Acari: Mesostigmata) parasitic on Palearctic small mammals at 3 hierarchical scales, namely infracommunities (an assemblage of mites harboured by an individual host), component communities (an assemblage of mites harboured by a host population), and compound communities (an assemblage of mites harboured by a host community). We used null models and ask…	Biodiversity Conservation; Ecology
325	Paula	NO					J	Gough, L; Johnson, DR	Mammalian herbivory exacerbates plant community responses to long-term increased soil nutrients in two Alaskan tundra plant communities	ARCTIC SCIENCE	4	2	153	166	10.1139/as-2017-0025	JUN	2018	The interaction between bottom-up and top-down forces in regulating plant communities is a long-standing topic of interest in ecology. Factorial field experiments examining these factors have been relatively few, but recent meta-analyses provide predictions that can be tested in a range of ecosystems. We tested the prediction that added nutrients would reduce species richness and evenness, while …	Ecology; Environmental Sciences; Multidisciplinary Sciences
326	Paula	NO					J	Amat, F; Meiri, S	Geographical, climatic and biological constraints on age at sexual maturity in amphibians	BIOLOGICAL JOURNAL OF THE LINNEAN SOCIETY	123	1	34	42	10.1093/biolinnean/blx127	JAN	2018	Age at sexual maturity is a central life-history parameter, strongly related to key traits such as body size and longevity. It is influenced by environmental and intrinsic factors that affect growth rates and gonad development. Using data on the age at sexual maturity in 123 species of amphibians worldwide, we tested whether sexual maturity is delayed at high altitudes and latitudes, in cold and …	Evolutionary Biology
327	Paula	NO					J	Rolshausen, G; Phillip, DAT; Beckles, DM; Akbari, A; Ghoshal, S; Hamilton, PB; Tyler, CR; Scarlett, AG; Ramnarine, I; Bentzen, P; Hendry, AP	Do stressful conditions make adaptation difficult? Guppies in the oil-polluted environments of southern Trinidad	EVOLUTIONARY APPLICATIONS	8	9	854	870	10.1111/eva.12289	OCT	2015	The ability of populations to rapidly adapt to new environments will determine their future in an increasingly human-modified world. Although meta-analyses do frequently uncover signatures of local adaptation, they also reveal many exceptions. We suggest that particular constraints on local adaptation might arise when organisms are exposed to novel stressors, such as anthropogenic pollution. To i…	Evolutionary Biology
328	Paula	NO					J	Anjos, DVV; Tena, A; Viana-Junior, AB; Carvalho, RLL; Torezan-Silingardi, H; Del-Claro, K; Perfecto, I	The effects of ants on pest control: a meta-analysis	PROCEEDINGS OF THE ROYAL SOCIETY B-BIOLOGICAL SCIENCES	289	1981	NA	NA	10.1098/rspb.2022.1316	2023-08-31	2022	Environmental impacts of conventional agriculture have generated interest in sustainable agriculture. Biological pest control is a fundamental tool, and ants are key players providing ecological services, as well as some disservices. We have used a meta-analytical approach to investigate the contribution of ants to biological control, considering their effects on pest and natural enemy abundance,…	Biology; Ecology; Evolutionary Biology
329	Paula	NO					J	Todorova, V; Ivanov, K; Ivanova, S	Comparison between the Biological Active Compounds in Plants with Adaptogenic Properties (Rhaponticum carthamoides, Lepidium meyenii, Eleutherococcus senticosus and Panax ginseng)	PLANTS-BASEL	11	1	NA	NA	10.3390/plants11010064	JAN	2022	Background: In the 1960s, research into plant adaptogens began. Plants with adaptogenic properties have rich phytochemical compositions and have been used by humanity since ancient times. However, it is not still clear whether the adaptogenic properties are because of specific compounds or because of the whole plant extracts. The aim of this review is to compare the bioactive compounds in the dif…	Plant Sciences
330	Paula	NO					J	Jiang, L; Pu, ZC	Different Effects of Species Diversity on Temporal Stability in Single-Trophic and Multitrophic Communities	AMERICAN NATURALIST	174	5	651	659	10.1086/605961	NOV	2009	The question of how species diversity affects ecological stability has long interested ecologists and yet remains largely unresolved. Historically, attempts to answer this question have been hampered by the presence of multiple potentially confounding stability concepts, confusion over responses at different levels of ecological organization, discrepancy between theoretical predictions, and, part…	Ecology; Evolutionary Biology
331	Paula	NO					J	Edgar, GJ; Bustamante, RH; Farina, JM; Calvopina, M; Martinez, C; Toral-Granda, MV	Bias in evaluating the effects of marine protected areas: the importance of baseline data for the Galapagos Marine Reserve	ENVIRONMENTAL CONSERVATION	31	3	212	218	10.1017/S0376892904001584	SEP	2004	Analysis of ecological baseline data collected for key resource species within the Galapagos Marine Reserve indicates that variation in animal density associated with the location of fully protected zones can be comparable to protected area effects. Even with a high level of interspersion between conservation, tourism and fishing management zones, major differences in densities of economically im…	Biodiversity Conservation; Environmental Sciences
332	Paula	NO					J	Rosa-Schleich, J; Loos, J; Musshoff, O; Tscharntke, T	Ecological-economic trade-offs of Diversified Farming Systems - A review	ECOLOGICAL ECONOMICS	160	NA	251	263	10.1016/j.ecolecon.2019.03.002	JUN	2019	Diversified Farming (DF) Systems aim to integrate ecological and economic benefits for sustainable agriculture. DF systems can enhance ecological benefits at the farm level and therewith reduce negative environmental externalities. However, diversification may cause economic costs for the fanner. Although considering ecological-economic trade-offs is crucial for integrating biodiversity into agri…	Ecology; Economics; Environmental Sciences; Environmental Studies
333	Paula	NO					J	Kinnear, JE; Sumner, NR; Onus, ML	The red fox in Australia - an exotic predator turned biocontrol agent	BIOLOGICAL CONSERVATION	108	3	335	359	10.1016/S0006-3207(02)00116-7	DEC	2002	The most important problem regarding mammal conservation in mainland Australia is the low abundance and limited distributions of many species, a legacy of an unprecedented collapse of the mammal fauna on a continental scale that unfolded following European colonisation. Two major hypotheses (not necessarily always mutually exclusive) have been proposed to account for the collapse (l) niche loss d…	Biodiversity Conservation; Ecology; Environmental Sciences
334	Paula	NO					J	Park, YS; Borrego, EJ; Gao, XQ; Christensen, SA; Schmelz, E; Lanubile, A; Drab, DA; Cody, W; Yan, HJ; Shim, WB; Kolomiets, MV	Fusarium verticillioides Induces Maize-Derived Ethylene to Promote Virulence by Engaging Fungal G-Protein Signaling	MOLECULAR PLANT-MICROBE INTERACTIONS	34	10	1157	1166	10.1094/MPMI-09-20-0250-R	OCT	2021	Seed maceration and contamination with mycotoxin fumonisin inflicted by Fusarium verticillioides is a major disease concern for maize producers worldwide. Meta-analyses of quantitative trait loci for Fusarium ear rot resistance uncovered several ethylene (ET) biosynthesis and signaling genes within them, implicating ET in maize interactions with F. verticillioides. We tested this hypothesis using…	Biochemistry & Molecular Biology; Biotechnology & Applied Microbiology; Plant Sciences
335	Paula	NO					J	Hamann, E; Blevins, C; Franks, SJ; Jameel, MI; Anderson, JT	Climate change alters plant-herbivore interactions	NEW PHYTOLOGIST	229	4	1894	1910	10.1111/nph.17036	FEB	2021	Plant-herbivore interactions have evolved in response to coevolutionary dynamics, along with selection driven by abiotic conditions. We examine how abiotic factors influence trait expression in both plants and herbivores to evaluate how climate change will alter this long-standing interaction. The paleontological record documents increased herbivory during periods of global warming in the deep pa…	Plant Sciences
336	Paula	NO					J	Newsham, KK	A meta-analysis of plant responses to dark septate root endophytes	NEW PHYTOLOGIST	190	3	783	793	10.1111/j.1469-8137.2010.03611.x	NA	2011	P>Dark septate endophytes (DSE) frequently colonize roots in the natural environment, but the effects of these fungi on plants are obscure, with previous studies indicating negative, neutral or positive effects on plant performance. In order to reach a consensus for how DSE influence plant performance, meta-analyses were performed on data from 18 research articles, in which plants had been inocul…	Plant Sciences
337	Paula	NO					J	Mammola, S; Carmona, CP; Guillerme, T; Cardoso, P	Concepts and applications in functional diversity	FUNCTIONAL ECOLOGY	35	9	1869	1885	10.1111/1365-2435.13882	SEP	2021	The use of functional diversity analyses in ecology has grown exponentially over the past two decades, broadening our understanding of biological diversity and its change across space and time. Virtually all ecological sub-disciplines recognise the critical value of looking at species and communities from a functional perspective, and this has led to a proliferation of methods for estimating cont…	Ecology
338	Paula	NO					J	Qian, HY; Huang, S; Chen, J; Wang, L; Hungate, BA; van Kessel, C; Zhang, J; Deng, AX; Jiang, Y; van Groenigen, KJ; Zhang, WJ	Lower-than-expected CH4 emissions from rice paddies with rising CO2 concentrations	GLOBAL CHANGE BIOLOGY	26	4	2368	2376	10.1111/gcb.14984	APR	2020	Elevated atmospheric CO2 (eCO(2)) generally increases carbon input in rice paddy soils and stimulates the growth of methane-producing microorganisms. Therefore, eCO(2) is widely expected to increase methane (CH4) emissions from rice agriculture, a major source of anthropogenic CH4. Agricultural practices strongly affect CH4 emissions from rice paddies as well, but whether these practices modulate…	Biodiversity Conservation; Ecology; Environmental Sciences
339	Paula	NO					J	Elgersma, KJ; Wildova, R; Martina, JP; Currie, WS; Goldberg, DE	Does clonal resource translocation relate to invasiveness of Typha taxa? Results from a common garden experiment	AQUATIC BOTANY	126	NA	48	53	10.1016/j.aquabot.2015.06.008	OCT	2015	Plant species traits such as leaf and seed characteristics are increasingly used to understand drivers of species dominance and invasiveness. Because many plants are clonal, traits that influence the connectivity of clonal ramets might also be important in community assembly, species dominance, and invasion. We investigated the resource translocation (both amount of translocation and translocatio…	Plant Sciences; Marine & Freshwater Biology
340	Paula	NO					J	Yang, Z; Zhang, L; Zhu, XX; Wang, J; Montagnes, DJS	An evidence-based framework for predicting the impact of differing autotroph-heterotroph thermal sensitivities on consumer-prey dynamics	ISME JOURNAL	10	7	1767	1778	10.1038/ismej.2015.225	JUL	2016	Increased temperature accelerates vital rates, influencing microbial population and wider ecosystem dynamics, for example, the predicted increases in cyanobacterial blooms associated with global warming. However, heterotrophic and mixotrophic protists, which are dominant grazers of microalgae, may be more thermally sensitive than autotrophs, and thus prey could be suppressed as temperature rises.…	Ecology; Microbiology
341	Paula	NO					J	Dallstream, C; Piper, FI	Drought promotes early leaf abscission regardless of leaf habit but increases litter phosphorus losses only in evergreens	AUSTRALIAN JOURNAL OF BOTANY	69	3	121	130	10.1071/BT20052	NA	2021	Drought can alter leaf senescence and nutrient resorption, but whether these alterations are consistent between trees of contrasting leaf habits remains unclear. We conducted an experiment for 2 years with potted saplings to compare leaf habit and drought effects on leaf abscission dynamics and nutrient resorption proficiency in two evergreen and two deciduous Nothofagus (Nothofagaceae) species f…	Plant Sciences
342	Paula	NO					J	Santema, P; Valcu, M; Clinchy, M; Zanette, L; Kempenaers, B	Playback of predator calls inhibits and delays dawn singing in a songbird community	BEHAVIORAL ECOLOGY	30	5	1283	1288	10.1093/beheco/arz075	SEP-OCT	2019	Recent studies have demonstrated that experimental increases in perceived predation risk can substantially impair breeding behavior and reduce reproductive success. Perceived predation risk may also occur in the context of sexual signaling, with potential consequences for sexual selection. In songbirds, singing at dawn is an important sexual signal but may also attract predators. Here, we report …	Behavioral Sciences; Biology; Ecology; Zoology
343	Paula	NO					J	Ankenbrand, MJ; Hohlfeld, SCY; Weber, L; Forster, F; Keller, A	Functional exploration of natural networks and ecological communities	METHODS IN ECOLOGY AND EVOLUTION	9	9	2028	2033	10.1111/2041-210X.13060	SEP	2018	1. Species composition assessment of ecological communities and networks is an important aspect of biodiversity research. Yet often ecological traits of organisms in a community are more informative than scientific names only. Furthermore, other properties like threat status, invasiveness, or human usage are relevant to many studies, but cannot be evaluated from taxonomy alone. Despite public dat…	Ecology
344	Paula	NO					J	Vellend, M; Dornelas, M; Baeten, L; Beausejour, R; Brown, CD; De Frenne, P; Elmendorf, SC; Gotelli, NJ; Moyes, F; Myers-Smith, IH; Magurran, AE; McGill, BJ; Shimadzu, H; Sievers, C	Estimates of local biodiversity change over time stand up to scrutiny	ECOLOGY	98	2	583	590	10.1002/ecy.1660	FEB	2017	We present new data and analyses revealing fundamental flaws in a critique of two recent meta-analyses of local-scale temporal biodiversity change. First, the conclusion that short-term time series lead to biased estimates of long-term change was based on two errors in the simulations used to support it. Second, the conclusion of negative relationships between temporal biodiversity change and stu…	Ecology
345	Paula	NO					S	Reed, DH; Fox, CW; Enders, LS; Kristensen, TN	Inbreeding-stress interactions: evolutionary and conservation consequences	YEAR IN EVOLUTIONARY BIOLOGY	1256	NA	33	48	10.1111/j.1749-6632.2012.06548.x	NA	2012	The effect of environmental stress on the magnitude of inbreeding depression has a long history of intensive study. Inbreeding-stress interactions are of great importance to the viability of populations of conservation concern and have numerous evolutionary ramifications. However, such interactions are controversial. Several meta-analyses over the last decade, combined with omic studies, have pro…	Evolutionary Biology; Multidisciplinary Sciences
346	Paula	YES	yes	no	no	Did not collect quantitative data on the selected criteria of quality of meta-analysis	J	Leimu, R; Koricheva, J	Cumulative meta-analysis: a new tool for detection of temporal trends and publication bias in ecology	PROCEEDINGS OF THE ROYAL SOCIETY B-BIOLOGICAL SCIENCES	271	1551	1961	1966	10.1098/rspb.2004.2828	2023-09-22	2004	Temporal changes in the magnitude of research findings have recently been recognized as a general phenomenon in ecology, and have been attributed to the delayed publication of non-significant results and disconfirming evidence. Here we introduce a method of cumulative meta-analysis which allows detection of both temporal trends and publication bias in the ecological literature. To illustrate the …	Biology; Ecology; Evolutionary Biology
347	Paula	NO					J	Gaoue, O; Coe, M; Bond, M; Hart, G; Seyler, BC; McMillen, H	Theories and Major Hypotheses in Ethnobotany	ECONOMIC BOTANY	71	3	269	287	10.1007/s12231-017-9389-8	SEP	2017	Ethnobotany has evolved from a discipline that largely documented the diversity of plant use by local people to one focused on understanding how and why people select plants for a wide range of uses. This progress has been in response to a repeated call for theory-inspired and hypothesis-driven research to improve the rigor of the discipline. Despite improvements, recent ethnobotanical research h…	Plant Sciences
348	Paula	NO					J	Pulkkinen, H; Mantyniemi, S; Kuikka, S; Levontin, P	More knowledge with the same amount of data: advantage of accounting for parameter correlations in hierarchical meta-analyses	MARINE ECOLOGY PROGRESS SERIES	443	NA	29	37	10.3354/meps09368	NA	2011	In fisheries stock assessment, the amount of information available from a specific stock is often limited, and the resources to gather new data can be insufficient. This is especially the case when management advice is required for by-catch species which are not always well monitored. However, information is often available from other stocks of the same or closely related species. Also, potential…	Ecology; Marine & Freshwater Biology; Oceanography
349	Paula	NO					J	Miller, JS; Wan, E; O'Fallon, S; Pinter-Wollman, N	Modularity and connectivity of nest structure scale with colony size	EVOLUTION	76	1	101	113	10.1111/evo.14402	JAN	2022	Large body sizes have evolved structures to facilitate resource transport. Like unitary organisms, social insect colonies must transport information and resources. Colonies with more individuals may experience transport challenges similar to large-bodied organisms. In ant colonies, transport occurs in the nest, which may consist of structures that facilitate movement. We examine three attributes …	Ecology; Evolutionary Biology; Genetics & Heredity
350	Paula	NO					J	Clo, J; Kolar, F	Short- and long-term consequences of genome doubling: a meta-analysis	AMERICAN JOURNAL OF BOTANY	108	11	2315	2322	10.1002/ajb2.1759	NOV	2021	Premise Whole-genome duplication (WGD) is ubiquitous in plants. Recent reviews and meta-analyses, aiming to understand how such phenotypic transition could facilitate neopolyploid establishment, demonstrated multifarious immediate effects of WGD on fitness and reproductive traits. Yet, little is known about how short-term modifications evolve through time. Such a comparison among new and establis…	Plant Sciences
351	Paula	NO					J	Acuna-Rodriguez, IS; Newsham, KK; Gundel, PE; Torres-Diaz, C; Molina-Montenegro, MA	Functional roles of microbial symbionts in plant cold tolerance	ECOLOGY LETTERS	23	6	1034	1048	10.1111/ele.13502	JUN	2020	In this review, we examine the functional roles of microbial symbionts in plant tolerance to cold and freezing stresses. The impacts of symbionts on antioxidant activity, hormonal signaling and host osmotic balance are described, including the effects of the bacterial endosymbionts Burkholderia, Pseudomonas and Azospirillum on photosynthesis and the accumulation of carbohydrates such as trehalose…	Ecology
352	Paula	NO					J	Liu, IA; Johndrow, JE; Abe, J; Lupold, S; Yasukawa, K; Westneat, DF; Nowicki, S	Genetic diversity does not explain variation in extra-pair paternity in multiple populations of a songbird	JOURNAL OF EVOLUTIONARY BIOLOGY	28	5	1156	1169	10.1111/jeb.12644	MAY	2015	Many songbirds are socially monogamous but genetically polyandrous, mating with individuals outside their pair bonds. Extra-pair paternity (EPP) varies within and across species, but reasons for this variation remain unclear. One possible source of variation is population genetic diversity, which has been shown in interspecific meta-analyses to correlate with EPP but which has limited support fro…	Ecology; Evolutionary Biology; Genetics & Heredity
353	Paula	NO					J	Spake, R; Mori, AS; Beckmann, M; Martin, PA; Christie, AP; Duguid, MC; Doncaster, CP	Implications of scale dependence for cross-study syntheses of biodiversity differences	ECOLOGY LETTERS	24	2	374	390	10.1111/ele.13641	FEB	2021	Biodiversity studies are sensitive to well-recognised temporal and spatial scale dependencies. Cross-study syntheses may inflate these influences by collating studies that vary widely in the numbers and sizes of sampling plots. Here we evaluate sources of inaccuracy and imprecision in study-level and cross-study estimates of biodiversity differences, caused by within-study grain and sample sizes,…	Ecology
354	Paula	NO					J	Orr, JA; Vinebrooke, RD; Jackson, MC; Kroeker, KJ; Kordas, RL; Mantyka-Pringle, C; Van den Brink, PJ; De Laender, F; Stoks, R; Holmstrup, M; Matthaei, CD; Monk, WA; Penk, MR; Leuzinger, S; Schafer, RB; Piggott, JJ	Towards a unified study of multiple stressors: divisions and common goals across research disciplines	PROCEEDINGS OF THE ROYAL SOCIETY B-BIOLOGICAL SCIENCES	287	1926	NA	NA	10.1098/rspb.2020.0421	2023-05-13	2020	Anthropogenic environmental changes, or 'stressors', increasingly threaten biodiversity and ecosystem functioning worldwide. Multiple-stressor research is a rapidly expanding field of science that seeks to understand and ultimately predict the interactions between stressors. Reviews and meta-analyses of the primary scientific literature have largely been specific to either freshwater, marine or t…	Biology; Ecology; Evolutionary Biology
355	Paula	NO					J	Letourneau, DK; Ando, AW; Jedlicka, JA; Narwani, A; Barbier, E	Simple-but-sound methods for estimating the value of changes in biodiversity for biological pest control in agriculture	ECOLOGICAL ECONOMICS	120	NA	215	225	10.1016/j.ecolecon.2015.10.015	DEC	2015	Recent meta-analyses indicate that an increase in the number of natural enemy species raises the overall effectiveness of biological control of insect pests in agricultural settings. Although economic valuations of biological pest control in agriculture show an impressive cost savings from this ecosystem service, no direct estimate of the value of biodiversity for biological control has been atte…	Ecology; Economics; Environmental Sciences; Environmental Studies
356	Paula	NO					J	Offenberg, J; Damgaard, C	Ants suppressing plant pathogens: a review	OIKOS	128	12	1691	1703	10.1111/oik.06744	DEC	2019	Ant-plant mutualisms are usually regarded as driven by ants defending plants against herbivores in return for plant-produced food rewards and housing. However, ants may provide additional services. In a review of published studies on ant-pathogen-plant interactions, we investigated whether ants' extensive hygiene measures, including the use of ant-produced antibiotics, extend to their host plants…	Ecology
357	Paula	NO					J	Duan, JJ; Lundgren, JG; Naranjo, S; Marvier, M	Extrapolating non-target risk of Bt crops from laboratory to field	BIOLOGY LETTERS	6	1	74	77	10.1098/rsbl.2009.0612	2023-02-23	2010	The tiered approach to assessing ecological risk of insect-resistant transgenic crops assumes that lower tier laboratory studies, which expose surrogate non-target organisms to high doses of insecticidal proteins, can detect harmful effects that might be manifested in the field. To test this assumption, we performed meta-analyses comparing results for non-target invertebrates exposed to Bacillus …	Biology; Ecology; Evolutionary Biology
358	Paula	NO					J	Jo, T; Yamanaka, H	Meta-analyses of environmental DNA downstream transport and deposition in relation to hydrogeography in riverine environments	FRESHWATER BIOLOGY	67	8	1333	1343	10.1111/fwb.13920	AUG	2022	Environmental DNA (eDNA) analysis is a promising tool to monitor species distribution and abundance in aquatic ecosystems. These estimates can be biased in lotic environments by the effects of eDNA transport and deposition processes. However, our understanding of eDNA downstream transport dynamics is limited because it can fluctuate greatly depending on target species abundance and eDNA quantity …	Ecology; Marine & Freshwater Biology
359	Paula	NO					J	Luo, BW; Tang, HT; Liu, HL; Su, SZ; Zhang, SZ; Wu, L; Liu, D; Gao, SB	Mining for low-nitrogen tolerance genes by integrating meta-analysis and large-scale gene expression data from maize	EUPHYTICA	206	1	117	131	10.1007/s10681-015-1481-5	NOV	2015	Nitrogen (N) is the most important macronutrient for plant growth and development. Hence, understanding genetic architectures and functional genes involved in the response to N deficiency can greatly facilitate the development of low-N-tolerant cultivars. In this study, we collected 212 quantitative trait loci (QTL) of agronomically important traits under low-N stress conditions in maize. We then…	Agronomy; Plant Sciences; Horticulture
360	Paula	NO					J	Parmesan, C; Burrows, MT; Duarte, CM; Poloczanska, ES; Richardson, AJ; Schoeman, DS; Singer, MC	Beyond climate change attribution in conservation and ecological research	ECOLOGY LETTERS	16	NA	58	71	10.1111/ele.12098	MAY	2013	There is increasing pressure from policymakers for ecologists to generate more detailed attribution' analyses aimed at quantitatively estimating relative contributions of different driving forces, including anthropogenic climate change (ACC), to observed biological changes. Here, we argue that this approach is not productive for ecological studies. Global meta-analyses of diverse species, regions…	Ecology
361	Paula	NO					J	Henry, HAL; Abedi, M; Alados, CL; Beard, KH; Fraser, LH; Jentsch, A; Kreyling, J; Kulmatiski, A; Lamb, EG; Sun, W; Vankoughnett, MR; Venn, S; Werner, C; Beil, I; Blindow, I; Dahlke, S; Dubbert, M; Effinger, A; Garris, HW; Gartzia, M; Gebauer, T; Arfin Khan, MAS; Malyshev, AV; Morgan, J; Nock, C; Paulson, JP; Pueyo, Y; Stover, HJ; Yang, XC	Increased Soil Frost Versus Summer Drought as Drivers of Plant Biomass Responses to Reduced Precipitation: Results from a Globally Coordinated Field Experiment	ECOSYSTEMS	21	7	1432	1444	10.1007/s10021-018-0231-7	NOV	2018	Reduced precipitation treatments often are used in field experiments to explore the effects of drought on plant productivity and species composition. However, in seasonally snow-covered regions reduced precipitation also reduces snow cover, which can increase soil frost depth, decrease minimum soil temperatures and increase soil freeze-thaw cycles. Therefore, in addition to the effects of reduced…	Ecology
362	Paula	NO					J	Willbur, JF; Mitchell, PD; Fall, ML; Byrne, AM; Chapman, SA; Floyd, CM; Bradley, CA; Ames, KA; Chilvers, MI; Kleczewski, NM; Malvick, DK; Mueller, BD; Mueller, DS; Kabbage, M; Conley, SP; Smith, DL	Meta-Analytic and Economic Approaches for Evaluation of Pesticide Impact on Sclerotinia Stem Rot Control and Soybean Yield in the North Central United States	PHYTOPATHOLOGY	109	7	1157	1170	10.1094/PHYTO-04-18-0124-R	JUL	2019	As complete host resistance in soybean has not been achieved, Sclerotinia stem rot (SSR) caused by Sclerotinia sclerotiorum continues to be of major economic concern for farmers. Thus, chemical control remains a prevalent disease management strategy. Pesticide evaluations were conducted in Illinois, Iowa, Michigan, Minnesota, New Jersey, and Wisconsin from 2009 to 2016, for a total of 25 site-yea…	Plant Sciences
363	Paula	NO					J	McBride, PD; Cusens, J; Gillman, LN	Revisiting spatial scale in the productivity-species richness relationship: fundamental issues and global change implications	AOB PLANTS	6	NA	NA	NA	10.1093/aobpla/plu057	NA	2014	The relationship between net primary productivity (NPP) and species richness has been the subject of long-running debate. A changing climate gives added impetus to resolving this debate, as it becomes increasingly necessary to predict biodiversity responses that might arise from shifts in productivity or its climatic correlates. It has become increasingly clear that at small scales productivity-s…	Plant Sciences; Ecology
364	Paula	NO					J	Neto, GDF; Benchimol, M; Carneiro, FM; Baccaro, FB	Island size predicts mammal diversity in insular environments, except for land-bridge islands	BIOTROPICA	NA	NA	NA	NA	10.1111/btp.13147	NA	NA	Insular environments are among the most endangered ecosystems as they face a myriad of anthropogenic stressors. Forest mammals perform a wide range of ecological services, with their persistence being vital for ecosystem functionality in both natural and artificial islands. Studies revealed that shrinkage in island size usually leads to the decay of mammal species richness and abundance in patchy…	Ecology
365	Paula	NO					J	Lortie, CJ; Hierro, JL	A synthesis of local adaptation to climate through reciprocal common gardens	JOURNAL OF ECOLOGY	110	5	1015	1021	10.1111/1365-2745.13664	MAY	2022	Contrasts of differences within plant species and ecotypes are often best examined in ecology, evolution and genetics through provenance and biogeographical comparisons. Climate adaptation studies in plants are no exception and benefit from experiments that use these sets of factors. Reciprocal common gardens are a tool used to test for local adaptation in species to different contexts including …	Plant Sciences; Ecology
366	Paula	NO					J	Conesa, CM; Saez, A; Navarro-Neila, S; de Lorenzo, L; Hunt, AG; Sepulveda, EB; Baigorri, R; Garcia-Mina, JM; Zamarreno, AM; Sacristan, S; del Pozo, JC	Alternative Polyadenylation and Salicylic Acid Modulate Root Responses to Low Nitrogen Availability	PLANTS-BASEL	9	2	NA	NA	10.3390/plants9020251	FEB	2020	Nitrogen (N) is probably the most important macronutrient and its scarcity limits plant growth, development and fitness. N starvation response has been largely studied by transcriptomic analyses, but little is known about the role of alternative polyadenylation (APA) in such response. In this work, we show that N starvation modifies poly(A) usage in a large number of transcripts, some of them med…	Plant Sciences
367	Paula	NO					J	Liu, XY; Xiang, SH; Zong, T; Ma, GL; Wu, LM; Liu, KL; Zhou, XG; Bai, LY	Herbicide resistance in China: a quantitative review	WEED SCIENCE	67	6	605	612	10.1017/wsc.2019.46	NOV	2019	The widespread, rapid evolution of herbicide-resistant weeds is a serious and escalating agronomic problem worldwide. During China's economic boom, the country became one of the most important herbicide producers and consumers in the world, and herbicide resistance has dramatically increased in the past decade and has become a serious threat to agriculture. Here, following an evidence-based PRISM…	Agronomy; Plant Sciences
368	Paula	NO					J	Cornelissen, T; Stiling, P	Sex-biased herbivory: a meta-analysis of the effects of gender on plant-herbivore interactions	OIKOS	111	3	488	500	10.1111/j.1600-0706.2005.14075.x	DEC	2005	We used sets of meta-analyses to review the evidence of sex-biased herbivory in dioecious plants as well as intersexual differences in plant characteristics that might affect herbivores. Thirtythree studies were reviewed to assess the effects of plant sex on herbivore abundance, survivorship and damage imposed to host plants, whereas 54 studies were reviewed for the effects of plant sex on plant …	Ecology
369	Paula	NO					J	Sampaio, E; Santos, C; Rosa, IC; Ferreira, V; Portner, HO; Duarte, CM; Levin, LA; Rosa, R	Impacts of hypoxic events surpass those of future ocean warming and acidification	NATURE ECOLOGY & EVOLUTION	5	3	NA	NA	10.1038/s41559-020-01370-3	MAR	2021	A meta-analysis of experimental effects of stressors on marine organisms shows that hypoxia could harm crustaceans, mollusks and fish to a larger extent than warming and acidification. Over the past decades, three major challenges to marine life have emerged as a consequence of anthropogenic emissions: ocean warming, acidification and oxygen loss. While most experimental research has targeted the…	Ecology; Evolutionary Biology
370	Paula	NO					J	Hadfield, JD; Nakagawa, S	General quantitative genetic methods for comparative biology: phylogenies, taxonomies and multi-trait models for continuous and categorical characters	JOURNAL OF EVOLUTIONARY BIOLOGY	23	3	494	508	10.1111/j.1420-9101.2009.01915.x	MAR	2010	Although many of the statistical techniques used in comparative biology were originally developed in quantitative genetics, subsequent development of comparative techniques has progressed in relative isolation. Consequently, many of the new and planned developments in comparative analysis already have well-tested solutions in quantitative genetics. In this paper, we take three recent publications…	Ecology; Evolutionary Biology; Genetics & Heredity
371	Paula	NO					J	Hovick, SM; Whitney, KD	Hybridisation is associated with increased fecundity and size in invasive taxa: meta-analytic support for the hybridisation-invasion hypothesis	ECOLOGY LETTERS	17	11	1464	1477	10.1111/ele.12355	NOV	2014	The hypothesis that interspecific hybridisation promotes invasiveness has received much recent attention, but tests of the hypothesis can suffer from important limitations. Here, we provide the first systematic review of studies experimentally testing the hybridisation-invasion (H-I) hypothesis in plants, animals and fungi. We identified 72 hybrid systems for which hybridisation has been putative…	Ecology
372	Paula	NO					J	Anco, DJ; Thomas, JS; Jordan, DL; Shew, BB; Monfort, WS; Mehl, HL; Small, IM; Wright, DL; Tillman, BL; Dufault, NS; Hagan, AK; Campbell, HL	Peanut Yield Loss in the Presence of Defoliation Caused by Late or Early Leaf Spot	PLANT DISEASE	104	5	1390	1399	10.1094/PDIS-11-19-2286-RE	MAY	2020	Late and early leaf spot, respectively caused by Nothopassalora personata and Passalora arachidicola, are damaging diseases of peanut (Arachis hypogaea) capable of defoliating canopies and reducing yield. Although one of these diseases may be more predominant in a given area, both are important on a global scale. To assist informed management decisions and quantify relationships between end-of-se…	Plant Sciences
373	Paula	NO					J	Wu, XC; Liu, HY; Li, XY; Ciais, P; Babst, F; Guo, WC; Zhang, CC; Magliulo, V; Pavelka, M; Liu, SM; Huang, YM; Wang, P; Shi, CM; Ma, YJ	Differentiating drought legacy effects on vegetation growth over the temperate Northern Hemisphere	GLOBAL CHANGE BIOLOGY	24	1	504	516	10.1111/gcb.13920	JAN	2018	In view of future changes in climate, it is important to better understand how different plant functional groups (PFGs) respond to warmer and drier conditions, particularly in temperate regions where an increase in both the frequency and severity of drought is expected. The patterns and mechanisms of immediate and delayed impacts of extreme drought on vegetation growth remain poorly quantified. U…	Biodiversity Conservation; Ecology; Environmental Sciences
374	Paula	NO					J	Burner, RC; Styring, AR; Boer, C; Sheldon, FH	Overlap in avian communities produces unimodal richness peaks on Bornean mountains	JOURNAL OF TROPICAL ECOLOGY	34	NA	75	92	10.1017/S0266467418000081	MAR	2018	Altitudinal gradients provide tractable, replicated systems in which to study changes in species richness and community composition over relatively short distances. Previously, richness was often assumed to follow a monotonic decline with altitude, but recent meta-analyses show that more complex patterns, including mid-altitude richness peaks, are also prevalent in birds. In this study, we used p…	Ecology
375	Paula	NO					J	Furst, R; Zundorf, I; Dingermann, T	New Knowledge About Old Drugs: The Anti-Inflammatory Properties of Cardiac Glycosides	PLANTA MEDICA	83	2023-12-13	977	984	10.1055/s-0043-105390	AUG	2017	In the 19th century, cardio-active steroid glycosides, shortly cardiac glycosides, were scientifically established as drugs against heart failure. Their in vivo, cellular, and molecular actions as well as their predominant target, Na+-K+-ATPase, have been comprehensively investigated in the 20th century and the discovery of endogenous cardiac glycosides has fostered this research field. In the la…	Plant Sciences; Chemistry, Medicinal; Integrative & Complementary Medicine; Pharmacology & Pharmacy
376	Paula	NO					J	Kesselring, H; Hamann, E; Armbruster, GFJ; Stocklin, J; Scheepens, JF	Local adaptation is stronger between than within regions in alpine populations of Anthyllis vulneraria	EVOLUTIONARY ECOLOGY	33	5	737	750	10.1007/s10682-019-09999-8	OCT	2019	Plant populations can be locally adapted and the strength of local adaptation is predicted to increase with increasing environmental distance, e.g. to be larger across than within regions. Meta-analyses comparing reciprocal transplant studies across various taxa confirmed this pattern, whereas single studies including various spatial scales are rare. We transplanted plants among locations of six …	Ecology; Evolutionary Biology; Genetics & Heredity
377	Paula	NO					J	Maclean, HJ; Kristensen, TN; Sorensen, JG; Overgaard, J	Laboratory maintenance does not alter ecological and physiological patterns among species: a Drosophila case study	JOURNAL OF EVOLUTIONARY BIOLOGY	31	4	530	542	10.1111/jeb.13241	APR	2018	Large comparative studies in animal ecology, physiology and evolution often use animals reared in the laboratory for many generations; however, the relevance of these studies hinges on the assumption that laboratory populations are still representative for their wild living conspecifics. In this study, we investigate whether laboratory-maintained and freshly collected animal populations are funda…	Ecology; Evolutionary Biology; Genetics & Heredity
378	Paula	NO					J	Gerber, JS; Carlson, KM; Makowski, D; Mueller, ND; de Cortazar-Atauri, IG; Havlik, P; Herrero, M; Launay, M; O'Connell, CS; Smith, P; West, PC	Spatially explicit estimates of N2O emissions from croplands suggest climate mitigation opportunities from improved fertilizer management	GLOBAL CHANGE BIOLOGY	22	10	3383	3394	10.1111/gcb.13341	OCT	2016	With increasing nitrogen ( N) application to croplands required to support growing food demand, mitigating N2O emissions from agricultural soils is a global challenge. National greenhouse gas emissions accounting typically estimates N2O emissions at the country scale by aggregating all crops, under the assumption that N2O emissions are linearly related to N application. However, field studies and…	Biodiversity Conservation; Ecology; Environmental Sciences
379	Paula	NO					J	Marchand, G; Huynh-Thu, VA; Kane, NC; Arribat, S; Vares, D; Rengel, D; Balzergue, S; Rieseberg, LH; Vincourt, P; Geurts, P; Vignes, M; Langlade, NB	Bridging physiological and evolutionary time-scales in a gene regulatory network	NEW PHYTOLOGIST	203	2	685	696	10.1111/nph.12818	JUL	2014	Gene regulatory networks (GRNs) govern phenotypic adaptations and reflect the trade-offs between physiological responses and evolutionary adaptation that act at different time-scales. To identify patterns of molecular function and genetic diversity in GRNs, we studied the drought response of the common sunflower, Helianthus annuus, and how the underlying GRN is related to its evolution. We examin…	Plant Sciences
380	Paula	NO					J	Maze-Guilmo, E; Blanchet, S; McCoy, KD; Loot, G	Host dispersal as the driver of parasite genetic structure: a paradigm lost?	ECOLOGY LETTERS	19	3	336	347	10.1111/ele.12564	MAR	2016	Understanding traits influencing the distribution of genetic diversity has major ecological and evolutionary implications for host-parasite interactions. The genetic structure of parasites is expected to conform to that of their hosts, because host dispersal is generally assumed to drive parasite dispersal. Here, we used a meta-analysis to test this paradigm and determine whether traits related t…	Ecology
381	Paula	NO					J	Polzella, A; De Zio, E; Arena, S; Scippa, GS; Scaloni, A; Montagnoli, A; Chiatante, D; Trupiano, D	Toward an understanding of mechanisms regulating plant response to biochar application	PLANT BIOSYSTEMS	153	1	163	172	10.1080/11263504.2018.1527794	NA	2019	Plant growth and development are affected by several environmental factors, among which soil nutrient availability. Biochar addition to soil is recognized to exert beneficial effects on soil fertility and thus plant growth; furthermore, it is a promising option for climate change mitigation. However, multi-species studies and meta-analyses have indicated considerable variations in biochar respons…	Plant Sciences
382	Paula	NO					J	de Bruyn, M; Stelbrink, B; Morley, RJ; Hall, R; Carvalho, GR; Cannon, CH; van den Bergh, G; Meijaard, E; Metcalfe, I; Boitani, L; Maiorano, L; Shoup, R; von Rintelen, T	Borneo and Indochina are Major Evolutionary Hotspots for Southeast Asian Biodiversity	SYSTEMATIC BIOLOGY	63	6	879	901	10.1093/sysbio/syu047	NOV	2014	Tropical Southeast (SE) Asia harbors extraordinary species richness and in its entirety comprises four of the Earth's 34 biodiversity hotspots. Here, we examine the assembly of the SE Asian biota through time and space. We conduct meta-analyses of geological, climatic, and biological (including 61 phylogenetic) data sets to test which areas have been the sources of long-term biological diversity …	Evolutionary Biology
383	Paula	NO					J	Forster, D; Behnke, A; Stoeck, T	Meta-analyses of environmental sequence data identify anoxia and salinity as parameters shaping ciliate communities	SYSTEMATICS AND BIODIVERSITY	10	3	277	288	10.1080/14772000.2012.706239	NA	2012	Nearly 6000 SSU rRNA sequences of ciliated protists, compiled from 50 marine and terrestrial sampling sites worldwide were analysed to identify environmental barriers spatially relating ciliate communities. The hypotheses were: (i) oxygen is a dispersal barrier for strict anaerobes, allowing allopatric speciation in isolated habitats and resulting in high diversity; (ii) as salinity affects metab…	Biodiversity Conservation; Biology
384	Paula	NO					J	Turelli, M; Lipkowitz, JR; Brandvain, Y	ON THE COYNE AND ORR-IGIN OF SPECIES: EFFECTS OF INTRINSIC POSTZYGOTIC ISOLATION, ECOLOGICAL DIFFERENTIATION, X CHROMOSOME SIZE, AND SYMPATRY ON DROSOPHILA SPECIATION	EVOLUTION	68	4	1176	1187	10.1111/evo.12330	APR	2014	Coyne and Orr found that mating discrimination (premating isolation) evolves much faster between sympatric than allopatric Drosophila species pairs. Their meta-analyses established that this pattern, expected under reinforcement, is common and that Haldane's rule is ubiquitous in Drosophila species divergence. We examine three possible contributors to the reinforcement pattern: intrinsic postzygo…	Ecology; Evolutionary Biology; Genetics & Heredity
385	Paula	NO					J	Chrubasik, S; Pittler, MH; Roufogalis, BD	Zingiberis rhizoma: A comprehensive review on the ginger effect and efficacy profiles	PHYTOMEDICINE	12	9	684	701	10.1016/j.phymed.2004.07.009	SEP	2005	Zingiberis rhizoma is used as a broadspectrum antiemetic. We, therefore, conducted a comprehensive review of the literature to summarize the pharmacological and clinical effects of this popular plant material. Although clinical and experimental studies suggest that ginger has some antiemetic properties, clinical evidence beyond doubt is only available for pregnancy-related nausea and vomiting. Me…	Plant Sciences; Chemistry, Medicinal; Integrative & Complementary Medicine; Pharmacology & Pharmacy
386	Paula	NO					J	Thompson, AR; Adam, TC; Hultgren, KM; Thacker, CE	Ecology and Evolution Affect Network Structure in an Intimate Marine Mutualism	AMERICAN NATURALIST	182	2	E58	E72	10.1086/670803	AUG	2013	Elucidating patterns and causes of interaction among mutualistic species is a major focus of ecology, and recent meta-analyses of terrestrial networks show that network-level reciprocal specialization tends to be higher in intimate mutualisms than in nonintimate mutualisms. It is largely unknown, however, whether this pattern holds for and what factors affect specialization in marine mutualisms. …	Ecology; Evolutionary Biology
387	Paula	NO					J	Poorter, H; Niklas, KJ; Reich, PB; Oleksyn, J; Poot, P; Mommer, L	Biomass allocation to leaves, stems and roots: meta-analyses of interspecific variation and environmental control	NEW PHYTOLOGIST	193	1	30	50	10.1111/j.1469-8137.2011.03952.x	JAN	2012	We quantified the biomass allocation patterns to leaves, stems and roots in vegetative plants, and how this is influenced by the growth environment, plant size, evolutionary history and competition. Dose-response curves of allocation were constructed by means of a meta-analysis from a wide array of experimental data. They show that the fraction of whole-plant mass represented by leaves (LMF) incr…	Plant Sciences
388	Paula	NO					J	Adam, FA; Mohd, N; Rani, H; Baharin, B; Yusof, MYPM	Salvadora persica L. chewing stick and standard toothbrush as anti-plaque and anti-gingivitis tool: A systematic review and meta-analysis	JOURNAL OF ETHNOPHARMACOLOGY	274	NA	NA	NA	10.1016/j.jep.2021.113882	2023-06-28	2021	Ethnopharmacological relevance: Salvadora persica L. chewing stick, commonly known as miswak is still being used as an oral hygiene tool for plaque control and prevention against gingivitis. Various studies have reported on the therapeutics and prophylactic effects particularly on periodontal disease. This review aimed to evaluate the effectiveness of S. persica chewing stick compared to the stan…	Plant Sciences; Chemistry, Medicinal; Integrative & Complementary Medicine; Pharmacology & Pharmacy
389	Paula	NO					J	Kornder, NA; Riegl, BM; Figueiredo, J	Thresholds and drivers of coral calcification responses to climate change	GLOBAL CHANGE BIOLOGY	24	11	5084	5095	10.1111/gcb.14431	NOV	2018	Increased temperature and CO2 levels are considered key drivers of coral reef degradation. However, individual assessments of ecological responses (calcification) to these stressors are often contradicting. To detect underlying drivers of heterogeneity in coral calcification responses, we developed a procedure for the inclusion of stress-effect relationships in ecological meta-analyses. We applie…	Biodiversity Conservation; Ecology; Environmental Sciences
390	Paula	NO					J	Kranzler, C; Lis, H; Finkel, OM; Schmetterer, G; Shaked, Y; Keren, N	Coordinated transporter activity shapes high-affinity iron acquisition in cyanobacteria	ISME JOURNAL	8	2	409	417	10.1038/ismej.2013.161	FEB	2014	Iron bioavailability limits biological activity in many aquatic and terrestrial environments. Broad scale genomic meta-analyses indicated that within a single organism, multiple iron transporters may contribute to iron acquisition. Here, we present a functional characterization of a cyanobacterial iron transport pathway that utilizes concerted transporter activities. Cyanobacteria are significant…	Ecology; Microbiology
391	Paula	NO					J	Tipton, L; Zahn, GL; Darcy, JL; Amend, AS; Hynson, NA	Hawaiian Fungal Amplicon Sequence Variants Reveal Otherwise Hidden Biogeography	MICROBIAL ECOLOGY	83	1	48	57	10.1007/s00248-021-01730-x	JAN	2022	To study biogeography and other ecological patterns of microorganisms, including fungi, scientists have been using operational taxonomic units (OTUs) as representations of species or species hypotheses. However, when defined by 97% sequence similarity cutoff at an accepted barcode locus such as 16S in bacteria or ITS in fungi, these OTUs can obscure biogeographic patterns, mask taxonomic diversit…	Ecology; Marine & Freshwater Biology; Microbiology
392	Paula	NO					J	Doi, H; Gordo, O; Mori, T; Kubo, MT	A macroecological perspective for phenological research under climate change	ECOLOGICAL RESEARCH	32	5	633	641	10.1007/s11284-017-1480-1	SEP	2017	Life cycles of animals and plants worldwide are shifting in response to recent climate change. Macroecology, which deals with biological patterns and processes at a large scale, is ideally suited to address this global phenomenon, thus providing a more general and generalizable understanding of the impacts of climate change on ecosystems. To date, a macroecological approach to examining phenologi…	Ecology
393	Paula	NO					J	Kimbro, DL; Cheng, BS; Grosholz, ED	Biotic resistance in marine environments	ECOLOGY LETTERS	16	6	821	833	10.1111/ele.12106	JUN	2013	Biological invasions depend in part on the resistance of native communities. Meta-analyses of terrestrial experiments demonstrate that native primary producers and herbivores generally resist invasions of primary producers, and that resistance through competition strengthens with native producer diversity. To test the generality of these findings, we conducted a meta-analysis of marine experiment…	Ecology
394	Paula	NO					J	Bartlett, MK; Scoffoni, C; Sack, L	The determinants of leaf turgor loss point and prediction of drought tolerance of species and biomes: a global meta-analysis	ECOLOGY LETTERS	15	5	393	405	10.1111/j.1461-0248.2012.01751.x	MAY	2012	Increasing drought is one of the most critical challenges facing species and ecosystems worldwide, and improved theory and practices are needed for quantification of species tolerances. Leaf water potential at turgor loss, or wilting (ptlp), is classically recognised as a major physiological determinant of plant water stress response. However, the cellular basis of ptlp and its importance for pre…	Ecology
395	Paula	NO					J	White, PJ; Broadley, MR; Thompson, JA; McNicol, JW; Crawley, MJ; Poulton, PR; Johnston, AE	Testing the distinctness of shoot ionomes of angiosperm families using the Rothamsted Park Grass Continuous Hay Experiment	NEW PHYTOLOGIST	196	1	101	109	10.1111/j.1469-8137.2012.04228.x	OCT	2012	The ionome is the elemental composition of a tissue or organism. Phylogenetic variation in the ionomes of plant shoots has been widely reported based on controlled experiments, vegetation surveys and literature meta-analyses. However, environmental effects on phylogenetic variation in shoot ionomes have not been quantified. This study tests the hypothesis that phylogenetic variation in shoot iono…	Plant Sciences
396	Paula	NO					J	Zhang, LX; Lu, X	Amphibians live longer at higher altitudes but not at higher latitudes	BIOLOGICAL JOURNAL OF THE LINNEAN SOCIETY	106	3	623	632	10.1111/j.1095-8312.2012.01876.x	JUL	2012	Why and how organisms differ in life-history strategies across their range is a long-standing topic of interest to evolutionary ecologists. Although many studies have addressed this issue for several life-history traits, such as body size and clutch size, very few have been made for some others traits, including longevity. In the present study, we performed a comparative study aiming to develop g…	Evolutionary Biology
397	Paula	NO					J	Sarnelle, O; Wilson, AE	Type III functional response in Daphnia	ECOLOGY	89	6	1723	1732	10.1890/07-0935.1	JUN	2008	The functional response of Daphnia, a common pelagic herbivore in lakes, was assessed with a combination of secondary and meta-analyses of published data and new data from an experiment conducted using very low food levels. Secondary analyses of literature data (28 studies, n = 239-393) revealed a significant positive influence of food concentration on Daphnia clearance rate at low food levels, i…	Ecology
398	Paula	NO					J	Reddy, S	What's missing from avian global diversification analyses?	MOLECULAR PHYLOGENETICS AND EVOLUTION	77	NA	159	165	10.1016/j.ympev.2014.04.023	AUG	2014	The accumulation of vast numbers of molecular phylogenetic studies has contributed to huge knowledge gains in the evolutionary history of birds. This permits subsequent analyses of avian diversity, such as how and why diversification varies across the globe and among taxonomic groups. However, available genetic data for these meta-analyses are unevenly distributed across different geographic regi…	Biochemistry & Molecular Biology; Evolutionary Biology; Genetics & Heredity
399	Paula	NO					J	Rifkin, JL; Nunn, CL; Garamszegi, LZ	Do Animals Living in Larger Groups Experience Greater Parasitism? A Meta-Analysis	AMERICAN NATURALIST	180	1	70	82	10.1086/666081	JUL	2012	Parasitism is widely viewed as the primary cost of sociality and a constraint on group size, yet studies report varied associations between group size and parasitism. Using the largest database of its kind, we performed a meta-analysis of 69 studies of the relationship between group size and parasite risk, as measured by parasitism and immune defenses. We predicted a positive correlation between …	Ecology; Evolutionary Biology
400	Paula	NO					J	Archer, CR; Pirk, CWW; Carvalheiro, LG; Nicolson, SW	Economic and ecological implications of geographic bias in pollinator ecology in the light of pollinator declines	OIKOS	123	4	401	407	10.1111/j.1600-0706.2013.00949.x	APR	2014	Understanding the causes and consequences of pollinator declines is a priority in ecological research. However, across much of the globe we have a poor understanding of pollinator assemblages, population trends and the ecological and economic importance of particular pollinators, due to a marked geographic bias in research effort. Here, we show that almost half the data cited in thirteen recent m…	Ecology
401	Paula	NO					J	Runquist, RDB; Gorton, AJ; Yoder, JB; Deacon, NJ; Grossman, JJ; Kothari, S; Lyons, MP; Sheth, SN; Tiffin, P; Moeller, DA	Context Dependence of Local Adaptation to Abiotic and Biotic Environments: A Quantitative and Qualitative Synthesis	AMERICAN NATURALIST	195	3	412	431	10.1086/707322	MAR	2020	Understanding how spatially variable selection shapes adaptation is an area of long-standing interest in evolutionary ecology. Recent meta-analyses have quantified the extent of local adaptation, but the relative importance of abiotic and biotic factors in driving population divergence remains poorly understood. To address this gap, we combined a quantitative meta-analysis and a qualitative metas…	Ecology; Evolutionary Biology
402	Paula	NO					J	Hannemann, J; Poorter, H; Usadel, B; Blasing, OE; Finck, A; Tardieu, F; Atkin, OK; Pons, T; Stitt, M; Gibon, Y	Xeml Lab: a tool that supports the design of experiments at a graphical interface and generates computer-readable metadata files, which capture information about genotypes, growth conditions, environmental perturbations and sampling strategy	PLANT CELL AND ENVIRONMENT	32	9	1185	1200	10.1111/j.1365-3040.2009.01964.x	SEP	2009	Data mining depends on the ability to access machine-readable metadata that describe genotypes, environmental conditions, and sampling times and strategy. This article presents Xeml Lab. The Xeml Interactive Designer provides an interactive graphical interface at which complex experiments can be designed, and concomitantly generates machine-readable metadata files. It uses a new eXtensible Mark-u…	Plant Sciences
403	Paula	NO					J	Berto, S; Nowick, K	Species-Specific Changes in a Primate Transcription Factor Network Provide Insights into the Molecular Evolution of the Primate Prefrontal Cortex	GENOME BIOLOGY AND EVOLUTION	10	8	2023	2036	10.1093/gbe/evy149	AUG	2018	The human prefrontal cortex (PFC) differs from that of other primates with respect to size, histology, and functional abilities. Here, we analyzed genome-wide expression data of humans, chimpanzees, and rhesus macaques to discover evolutionary changes in transcription factor (TF) networks that may underlie these phenotypic differences. We determined the co-expression networks of all TFs with spec…	Evolutionary Biology; Genetics & Heredity
404	Paula	NO					J	Orr, JA; Luijckx, P; Arnoldi, JF; Jackson, AL; Piggott, JJ	Rapid evolution generates synergism between multiple stressors: Linking theory and an evolution experiment	GLOBAL CHANGE BIOLOGY	28	5	1740	1752	10.1111/gcb.15633	MAR	2022	Global change encompasses many co-occurring anthropogenic stressors. Understanding the interactions between these multiple stressors, whether they be additive, antagonistic or synergistic, is critical for ecosystem managers when prioritizing which stressors to mitigate in the face of global change. While such interactions between stressors appear prevalent, it remains unclear if and how these int…	Biodiversity Conservation; Ecology; Environmental Sciences
405	Paula	NO					J	Martin, PH; Bellingham, PJ	Towards integrated ecological research in tropical montane cloud forests	JOURNAL OF TROPICAL ECOLOGY	32	NA	345	354	10.1017/S0266467416000432	SEP	2016	Tropical tropical montane cloud forests (TMCFs) cover a small portion of the Earth, yet they are significant biodiversity hotspots and centres of endemism, and they provide important hydrological and biogeochemical functions that affect human livelihoods. Given their fundamental sensitivity to climate, TMCFs also serve as an early warning system for climate change impacts. This paper outlines a n…	Ecology
406	Paula	NO					J	Molloy, PP; Reynolds, JD; Gage, MJG; Mosqueirac, L; Cote, IM	Links between sex change and fish densities in marine protected areas	BIOLOGICAL CONSERVATION	141	1	187	197	10.1016/j.biocon.2007.09.023	JAN	2008	Sex change is widespread among marine fishes, including many species that are fished heavily, and is thought to be of conservation concern under some circumstances. As such, an important question in conservation is whether the implementation of marine protected areas (MPAs), which is a commonly used marine conservation tool, works as effectively for sex-changers as for non-sex-changers. To addres…	Biodiversity Conservation; Ecology; Environmental Sciences
407	Paula	NO					J	Rolecek, J; Chytry, M; Hajek, M; Lvoncik, S; Tichy, L	Sampling design in large-scale vegetation studies: Do not sacrifice ecological thinking to statistical purism!	FOLIA GEOBOTANICA	42	2	199	208	10.1007/BF02893886	NA	2007	Most of the historical phytosociological data on vegetation composition have been sampled preferentially and thus belong to those ecological data that do not fulfill the statistical assumption of independence of observations, necessary for valid statistical testing and inference. Nevertheless, phytosociological data have been recently used for various ecological meta-analyses, especially in studi…	Plant Sciences
408	Paula	NO					J	Simamora, A; Timotius, KH; Yerer, MB; Setiawan, H; Mun'im, A	Xanthorrhizol, a potential anticancer agent, from Curcuma xanthorrhiza Roxb	PHYTOMEDICINE	105	NA	NA	NA	10.1016/j.phymed.2022.154359	OCT	2022	Background: Xanthorrhizol (XTZ), a bisabolene sesquiterpenoid, is abundantly found in the plant Curcuma xanthorrhiza Roxb. Traditionally, C. xanthorrhiza is widely used for the treatment of different health conditions, including common fever, infection, lack of appetite, fatigue, liver complaints, and gastrointestinal disorders. XTZ exhibits wide-ranging pharmacological activities, including anti…	Plant Sciences; Chemistry, Medicinal; Integrative & Complementary Medicine; Pharmacology & Pharmacy
409	Paula	NO					J	Spradley, JP; Pampush, JD; Morse, PE; Kay, RF	Smooth operator: The effects of different 3D mesh retriangulation protocols on the computation of Dirichlet normal energy	AMERICAN JOURNAL OF PHYSICAL ANTHROPOLOGY	163	1	94	109	10.1002/ajpa.23188	MAY	2017	Objectives Dirichlet normal energy (DNE) is a metric of surface topography that has been used to evaluate the relationship between the surface complexity of primate cheek teeth and dietary categories. This study examines the effects of different 3D mesh retriangulation protocols on DNE. We examine how different protocols influence the DNE of a simple geometric shapea hemisphereto gain a more thor…	Anthropology; Evolutionary Biology
410	Paula	NO					J	Majolo, B; Lehmann, J; Vizioli, AD; Schino, G	Fitness-related benefits of dominance in primates	AMERICAN JOURNAL OF PHYSICAL ANTHROPOLOGY	147	4	652	660	10.1002/ajpa.22031	APR	2012	Dominance hierarchies are thought to provide various fitness-related benefits to dominant individuals (e.g., preferential access to food or mating partners). Remarkably, however, different studies on this topic have produced contradictory results, with some showing strong positive association between rank and fitness (i.e., dominants gain benefits over subordinates), others weak associations, and…	Anthropology; Evolutionary Biology
411	Paula	NO					J	Young, OR; Lambin, EF; Alcock, F; Haberl, H; Karlsson, SI; McConnell, WJ; Myint, T; Pahl-Wostl, C; Polsky, C; Ramakrishnan, PS; Schroeder, H; Scouvart, M; Verburg, PH	A portfolio approach to analyzing complex human-environment interactions: Institutions and land change	ECOLOGY AND SOCIETY	11	2	NA	NA	NA	DEC	2006	The challenge confronting those seeking to understand the institutional dimensions of global environmental change and patterns of land-use and land-cover change is to find effective methods for analyzing the dynamics of socio-ecological systems. Such systems exhibit a number of characteristics that pose problems for the most commonly used statistical techniques and may require additional and inno…	Ecology; Environmental Studies
412	Paula	NO					J	Lakatos, T; Chamberlain, DE; Garamszegi, LZ; Batary, P	No place for ground-dwellers in cities: A meta-analysis on bird functional traits	GLOBAL ECOLOGY AND CONSERVATION	38	NA	NA	NA	10.1016/j.gecco.2022.e02217	OCT	2022	Urbanization is one of the most severe forms of environmental alteration, in which increasing human settlement leads to an unprecedented loss of natural areas, thereby threatening global biodiversity and associated ecosystem functions. Consequently, the evidence base needs to be strengthened in order to understand how this man-made alteration affects urban biodiversity, and hence develop appropri…	Biodiversity Conservation; Ecology
413	Paula	NO					J	Cusser, S; Haddad, NM; Jha, S	Unexpected functional complementarity from non-bee pollinators enhances cotton yield	AGRICULTURE ECOSYSTEMS & ENVIRONMENT	314	NA	NA	NA	10.1016/j.agee.2021.107415	2023-07-01	2021	While greater biodiversity is often assumed to predict greater ecological function, a number of recent meta-analyses have challenged this notion, arguing instead that a few dominant species can contribute the majority of ecological function provided in a given ecosystem. In the case of mobile ecosystem service providers, such as pollinating insects, the abundance and diversity of the most common …	Agriculture, Multidisciplinary; Ecology; Environmental Sciences
414	Paula	NO					J	Gillman, LN; Wright, SD	The influence of productivity on the species richness of plants: A critical assessment	ECOLOGY	87	5	1234	1243	10.1890/0012-9658(2006)87[1234:TIOPOT]2.0.CO;2	MAY	2006	Despite much scrutiny the relationship between productivity and species richness remains controversial, and there is little agreement about causal processes. We present the results of a survey of 159 productivity-plant species richness (P-PSR) relationships from 131 published studies. We critically assessed each study with respect to experimental design and for the appropriateness of the surrogat…	Ecology
415	Paula	NO					J	Liu, MC; Dong, TF; Feng, WW; Qu, B; Kong, DL; van Kleunen, M; Feng, YL	Leaf trait differences between 97 pairs of invasive and native plants across China: effects of identities of both the invasive and native species	NEOBIOTA	71	NA	1	22	10.3897/neobiota.71.71385	2023-01-06	2022	Many studies have attempted to test whether certain leaf traits are associated with invasive plants, resulting in discrepant conclusions that may be due to species-specificity. However, no effort has been made to test for effects of species identity on invasive-native comparisons. Here, we compared 20 leaf traits between 97 pairs of invasive and native plant species in seven disturbed sites along…	Biodiversity Conservation; Ecology
416	Paula	NO					J	Holtmann, B; Dingemanse, NJ	Strong phenotypic trait correlations between mating partners do not result from assortative mating in wild great tits (Parus major)	JOURNAL OF EVOLUTIONARY BIOLOGY	35	4	552	560	10.1111/jeb.13908	APR	2022	There is considerable debate about the occurrence of assortative mating between phenotypic traits measured within natural populations. Meta-analyses have implied that assortative mating occurs generally in natural populations, but recent work indicates these conclusions largely result from biased data. Specifically, estimates of phenotypic correlations between mating partners do not solely result…	Ecology; Evolutionary Biology; Genetics & Heredity
417	Paula	NO					J	Williams, SM; Mumby, PJ; Chollett, I; Cortes, J	Importance of differentiating Orbicella reefs from gorgonian plains for ecological assessments of Caribbean reefs	MARINE ECOLOGY PROGRESS SERIES	530	NA	93	101	10.3354/meps11333	2023-06-18	2015	Region-wide assessments of coral cover typically rely on meta-analyses of small-scale ecological studies which have combined different coral reef habitats. This is particularly problematic on forereefs where at least 2 habitats can be found; coral-based bioherms and colonized hardgrounds (hereafter Orbicella reefs and gorgonian plains), each with very different structure and scleractinian coral c…	Ecology; Marine & Freshwater Biology; Oceanography
418	Paula	NO					J	Mouillot, D; Mouquet, N	Species richness peaks for intermediate levels of biomass in a fractal succession with quasi-neutral interactions	OIKOS	115	2	349	357	10.1111/j.2006.0030-1299.14894.x	NOV	2006	The mechanisms that promote species richness, including net community interactions, are considered central to the investigation of the consequences of biodiversity loss for ecosystem functioning. Recently, some empirical studies at large spatiotemporal scales suggest that increasing species richness within natural communities results in a finer division of biomass among species rather than an inc…	Ecology
419	Paula	NO					J	Fulton, GR	Meta-analyses of nest predation in temperate Australian forests and woodlands	AUSTRAL ECOLOGY	44	3	389	396	10.1111/aec.12698	MAY	2019	Nest predation is the leading cause of nesting failure. Thus it is a crucial area of research needed to inform conservation management and to understand the life history of birds. I surveyed the literature to review the identity of nest predators and the factors affecting nest predation, in Australia using 177 studies. Overall, 94 nest predators were identified when incorporating artificial nests…	Ecology
420	Paula	NO					J	Ostonen, I; Puttsepp, U; Biel, C; Alberton, O; Bakker, MR; Lohmus, K; Majdi, H; Metcalfe, D; Olsthoorn, AFM; Pronk, A; Vanguelova, E; Weih, M; Brunner, I	Specific root length as an indicator of environmental change	PLANT BIOSYSTEMS	141	3	426	442	10.1080/11263500701626069	NOV	2007	Specific root length (SRL, m g(-1)) is probably the most frequently measured morphological parameter of fine roots. It is believed to characterize economic aspects of the root system and to be indicative of environmental changes. The main objectives of this paper were to review and summarize the published SRL data for different tree species throughout Europe and to assess SRL under varying enviro…	Plant Sciences
421	Paula	NO					J	Limmon, G; Delrieu-Trottin, E; Patikawa, J; Rijoly, F; Dahruddin, H; Busson, F; Steinke, D; Hubert, N	Assessing species diversity of Coral Triangle artisanal fisheries: A DNA barcode reference library for the shore fishes retailed at Ambon harbor (Indonesia)	ECOLOGY AND EVOLUTION	10	7	3356	3366	10.1002/ece3.6128	APR	2020	The Coral Triangle (CT), a region spanning across Indonesia and Philippines, is home to about 4,350 marine fish species and is among the world's most emblematic regions in terms of conservation. Threatened by overfishing and oceans warming, the CT fisheries have faced drastic declines over the last decades. Usually monitored through a biomass-based approach, fisheries trends have rarely been char…	Ecology; Evolutionary Biology
422	Paula	NO					J	Garratt, MPD; Wright, DJ; Leather, SR	The effects of farming system and fertilisers on pests and natural enemies: A synthesis of current research	AGRICULTURE ECOSYSTEMS & ENVIRONMENT	141	2023-03-04	261	270	10.1016/j.agee.2011.03.014	MAY	2011	Organic agriculture is becoming widespread due to increased consumer demand and regulatory and political support. Organic agriculture can increase arthropod diversity but the response of pests and their natural enemies is variable. Fertiliser is an important component of agricultural systems and its effects on pests and natural enemies will influence agroecosystems. In this study, meta-analysis a…	Agriculture, Multidisciplinary; Ecology; Environmental Sciences
423	Paula	NO					J	Bommarco, R; Banks, JE	Scale as modifier in vegetation diversity experiments: effects on herbivores and predators	OIKOS	102	2	440	448	NA	AUG	2003	We conducted a meta-analysis to elucidate the role of experimental scale in field trials exploring the role of habitat diversifications on herbivore and predator abundance. Literature from a period of 18 years from 6 journals yielded a total of 25 predator and 41 herbivore abundance observations in experimental treatments with higher plant diversity compared to a control. These were divided into …	Ecology
424	Paula	NO					J	Liao, P; Sun, YN; Zhu, XC; Wang, HY; Wang, Y; Chen, J; Zhang, J; Zeng, YH; Zeng, YJ; Huang, S	Identifying agronomic practices with higher yield and lower global warming potential in rice paddies: a global meta-analysis	AGRICULTURE ECOSYSTEMS & ENVIRONMENT	322	NA	NA	NA	10.1016/j.agee.2021.107663	2023-12-01	2021	Rice agriculture faces the dual challenge of increasing grain production while reducing global warming potential (GWP). Yield-scaled GWP, a commonly employed indicator, is not sufficient to identify smart agronomic practices that can address this dual challenge. Thus, practices that can increase yield while simultaneously reducing GWP in rice paddies have not yet been clearly defined. In this stu…	Agriculture, Multidisciplinary; Ecology; Environmental Sciences
425	Paula	NO					J	Fowler, NL; Belant, JL; Wang, GM; Leopold, BD	Ecological plasticity of denning chronology by American black bears and brown bears	GLOBAL ECOLOGY AND CONSERVATION	20	NA	NA	NA	10.1016/j.gecco.2019.e00750	OCT	2019	Ecological plasticity may index the capacity of individuals, populations, and species to respond to stochasticity. Few studies have demonstrated mechanisms influencing expression of plasticity and less have addressed proximate and causal mechanisms at multiple scales. We used linear models and meta-analyses to investigate factors influencing among and within population plasticity in den chronolog…	Biodiversity Conservation; Ecology
426	Paula	NO					J	Du, GZ; Qi, W	Trade-offs between flowering time, plant height, and seed size within and across 11 communities of a QingHai-Tibetan flora	PLANT ECOLOGY	209	2	321	333	10.1007/s11258-010-9763-4	AUG	2010	Flowering timing is of fundamental biological importance for its tight association with pre-flower growth states and subsequent reproduction success. Here, we selected plant height and seed size to represent plant growth and reproduction states, respectively, and analyzed their associations with flowering time in 11 communities together representing a QingHai-Tibetan flora. Trait associations wer…	Plant Sciences; Ecology; Forestry
427	Paula	NO					J	Shirali, M; Pong-Wong, R; Navarro, P; Knott, S; Hayward, C; Vitart, V; Rudan, I; Campbell, H; Hastie, ND; Wright, AF; Haley, CS	Regional heritability mapping method helps explain missing heritability of blood lipid traits in isolated populations	HEREDITY	116	3	323	328	10.1038/hdy.2015.107	MAR	2016	Single single-nucleotide polymorphism (SNP) genome-wide association studies (SSGWAS) may fail to identify loci with modest effects on a trait. The recently developed regional heritability mapping (RHM) method can potentially identify such loci. In this study, RHM was compared with the SSGWAS for blood lipid traits (high-density lipoprotein (HDL), low-density lipoprotein (LDL), plasma concentratio…	Ecology; Evolutionary Biology; Genetics & Heredity
428	Paula	NO					J	Cameron, MD; Hilderbrand, GV; Joly, K; Schmidt, JH; Gustine, DD; Mangipane, LS; Mangipane, B; Sorum, MS	Body size plasticity in North American black and brown bears	ECOSPHERE	11	8	NA	NA	10.1002/ecs2.3235	AUG	2020	Body size reflects realized physiological niche width at the population level and provides insights into the potential resiliency of a species to natural and anthropogenic perturbations to ecosystems. We analyzed patterns of American black and brown bear body size through a meta-analysis of data from 18 studies conducted across North America, to evaluate the effects of species, sex, latitude, sym…	Ecology
429	Paula	NO					J	Ness, JH; Morin, DF; Giladi, I	Uncommon specialization in a mutualism between a temperate herbaceous plant guild and an ant: are Aphaenogaster ants keystone mutualists?	OIKOS	118	12	1793	1804	10.1111/j.1600-0706.2009.17430.x	DEC	2009	Ant-dispersed herbs (myrmecochores) can account for more than one-third of the stems in the temperate deciduous forests of eastern North America. Because many ant species have been observed collecting the seeds, this interaction is often described as a generalized mutualism. Here, we combine fieldwork and meta-analyses to test this assumption. Our meta-analysis demonstrated that Aphaenogaster ant…	Ecology
430	Paula	NO					J	Sterling, EJ; Betley, E; Sigouin, A; Gomez, A; Toomey, A; Cullman, G; Malone, C; Pekor, A; Arengo, F; Blair, M; Filardi, C; Landrigan, K; Porzecanski, AL	Assessing the evidence for stakeholder engagement in biodiversity conservation	BIOLOGICAL CONSERVATION	209	NA	159	171	10.1016/j.biocon.2017.02.008	MAY	2017	Engaging local stakeholders is a central feature of many biodiversity conservation and natural resource management projects globally. Current literature on engagement predominantly focuses on individual case studies or specific geographical contexts, making general conclusions regarding the effect of these efforts on conservation outcomes difficult. We reviewed evidence from the peer-reviewed and…	Biodiversity Conservation; Ecology; Environmental Sciences
431	Paula	NO					J	Milberg, P; Akoto, B; Bergman, KO; Fogelfors, H; Paltto, H; Talle, M	Is spring burning a viable management tool for species-rich grasslands?	APPLIED VEGETATION SCIENCE	17	3	429	441	10.1111/avsc.12091	JUL	2014	Question: The management of species-rich semi-natural grasslands, a fragmented and threatened vegetation type in Europe, involves costs. Mowing is expensive and grazing can be difficult to achieve and maintain for logistical reasons. Is annual spring burning, which is potentially cheaper than mowing and grazing, a viable management tool for species-rich grasslands? Location: Long-term field trial…	Plant Sciences; Ecology; Forestry
432	Paula	NO					J	Safari, I; Goymann, W	Certainty of paternity in two coucal species with divergent sex roles: the devil takes the hindmost	BMC EVOLUTIONARY BIOLOGY	18	NA	NA	NA	10.1186/s12862-018-1225-y	2023-07-13	2018	Background: Certainty of paternity is considered an important factor in the evolution of paternal care. Several meta-analyses across birds support this idea, particularly for species with altricial young. However, the role of certainty of paternity in the evolution and maintenance of exclusive paternal care in the black coucal (Centropus grillii), which is the only known altricial bird species wi…	Evolutionary Biology; Genetics & Heredity
433	Paula	NO					J	Souza, ENF; Hawkins, JA	Comparison of Herbarium Label Data and Published Medicinal Use: Herbaria as an Underutilized Source of Ethnobotanical Information	ECONOMIC BOTANY	71	1	1	12	10.1007/s12231-017-9367-1	MAR	2017	The use of herbarium specimens as vouchers to support ethnobotanical surveys is well established. However, herbaria may be underutilized resources for ethnobotanical research that depends on the analysis of large datasets compiled across multiple sites. Here, we compare two medicinal use datasets, one sourced from published papers and the other from online herbaria to determine whether herbarium …	Plant Sciences
434	Paula	NO					J	Guo, QF; Fei, SL; Dukes, JS; Oswalt, CM; Iannone, BV; Potter, KM	A unified approach for quantifying invasibility and degree of invasion	ECOLOGY	96	10	2613	2621	10.1890/14-2172.1.sm	OCT	2015	Habitat invasibility is a central focus of invasion biology, with implications for basic ecological patterns and processes and for effective invasion management. Invasibility'' is, however, one of the most elusive metrics and misused terms in ecology. Empirical studies and meta-analyses of invasibility have produced inconsistent and even conflicting results. This lack of consistency, and subseque…	Ecology
435	Paula	NO					J	Sheridan, P; Hays, C	Are mangroves nursery habitat for transient fishes and decapods?	WETLANDS	23	2	449	458	10.1672/19-20	JUN	2003	The term nursery implies a special place for juvenile nekton (fishes and decapod crustaceans) where density, survival, and growth of juveniles and movement to adult habitat are enhanced over those in adjoining juvenile habitat types. We reviewed recent literature concerning these four topics and conducted meta-analyses for density and survival data. Most studies of mangroves as nurseries have add…	Ecology; Environmental Sciences
436	Paula	NO					J	Guenet, B; Gabrielle, B; Chenu, C; Arrouays, D; Balesdent, JM; Bernoux, M; Bruni, E; Caliman, JP; Cardinael, R; Chen, SC; Ciais, P; Desbois, D; Fouche, J; Frank, S; Henault, C; Lugato, E; Naipal, V; Nesme, T; Obersteiner, M; Pellerin, S; Powlson, DS; Rasse, DP; Rees, F; Soussana, JF; Su, Y; Tian, HQ; Valin, H; Zhou, F	Can N2O emissions offset the benefits from soil organic carbon storage?	GLOBAL CHANGE BIOLOGY	27	2	237	256	10.1111/gcb.15342	JAN	2021	To respect the Paris agreement targeting a limitation of global warming below 2 degrees C by 2100, and possibly below 1.5 degrees C, drastic reductions of greenhouse gas emissions are mandatory but not sufficient. Large-scale deployment of other climate mitigation strategies is also necessary. Among these, increasing soil organic carbon (SOC) stocks is an important lever because carbon in soils c…	Biodiversity Conservation; Ecology; Environmental Sciences
437	Paula	NO					J	Wesche, K; Ronnenberg, K	Effects of NPK fertilisation in arid southern Mongolian desert steppes	PLANT ECOLOGY	207	1	93	105	10.1007/s11258-009-9656-6	MAR	2010	Few studies have been performed on the importance of nutrient availability for plant productivity at < 200 mm annual precipitation and available meta-analyses have produced contradicting results. Here, we present data from a 3-year experiment on the effects of NPK-fertilisation under ambient precipitation in dry Central Asian steppes. The study site had an annual mean precipitation of ca. 160 mm …	Plant Sciences; Ecology; Forestry
438	Paula	NO					J	Ha, MK; Schneider, SA; Adler, LS	Facilitative pollinator sharing decreases with floral similarity in multiple systems	OECOLOGIA	195	2	273	286	10.1007/s00442-020-04770-1	FEB	2021	Investigating the factors that determine whether interactions are competitive or facilitative is essential to understanding community structure and trait evolution. Co-flowering plants interact indirectly through shared pollinators, and meta-analyses suggest that phylogenetic relatedness and floral trait similarity may predict the outcome of these interactions. In a comparative approach, we manip…	Ecology
439	Paula	NO					J	Chen, HH; Dai, ZM; Veach, AM; Zheng, JQ; Xu, JM; Schadt, CW	Global meta-analyses show that conservation tillage practices promote soil fungal and bacterial biomass	AGRICULTURE ECOSYSTEMS & ENVIRONMENT	293	NA	NA	NA	10.1016/j.agee.2020.106841	2023-05-01	2020	Despite a large number of published studies, a consensus has not been reached on how soil fungal and bacterial biomass, the primary regulators for soil organic matter decomposition, respond to conservation tillage, i.e., no or reduced tillage with > 30 % residue covers. In this study we conducted a global meta-analysis of 60 studies to investigate the effects of conservation versus conventional t…	Agriculture, Multidisciplinary; Ecology; Environmental Sciences
440	Paula	NO					J	Burgi, M; Bieling, C; von Hackwitz, K; Kizos, T; Lieskovsky, J; Martin, MG; McCarthy, S; Muller, M; Palang, H; Plieninger, T; Printsmann, A	Processes and driving forces in changing cultural landscapes across Europe	LANDSCAPE ECOLOGY	32	11	2097	2112	10.1007/s10980-017-0513-z	NOV	2017	Cultural landscapes evolve over time. However, the rate and direction of change might not be in line with societal needs and more information on the forces driving these changes are therefore needed. Filling the gap between single case studies and meta-analyses, we present a comparative study of landscape changes and their driving forces based in six regions across Europe conducted using a consis…	Ecology; Geography, Physical; Geosciences, Multidisciplinary
441	Paula	NO					J	Barnes, DKA	Temporal-spatial stability of competition in marine boulder fields	MARINE ECOLOGY PROGRESS SERIES	314	NA	15	23	10.3354/meps314015	NA	2006	Demonstrable examples of marine interference-competition on ecological, and particularly evolutionary, time-scales have been highly confined in space. However, studies of such competition across large-scale space are conversely mere 'snapshots' in time. The current study aimed at measuring interference-competition at multiple scales in space and time. Different aspects of interference-competition…	Ecology; Marine & Freshwater Biology; Oceanography
442	Paula	NO					J	Cordier, JM; Aguilar, R; Lescano, JN; Leynaud, GC; Bonino, A; Miloch, D; Loyola, R; Nori, J	A global assessment of amphibian and reptile responses to land-use changes	BIOLOGICAL CONSERVATION	253	NA	NA	NA	10.1016/j.biocon.2020.108863	JAN	2021	Human land-use changes represent the most important drivers of biodiversity loss, and amphibians and reptiles represent the most threatened groups of vertebrates globally. However, today there is a general lack of knowledge and little consensus on how land-use changes affect amphibians and reptiles. In order to fill this gap, here we conduct the most comprehensive systematic quantitative review o…	Biodiversity Conservation; Ecology; Environmental Sciences
443	Paula	NO					J	Senior, AM; Gosby, AK; Lu, J; Simpson, SJ; Raubenheimer, D	Meta-analysis of variance: an illustration comparing the effects of two dietary interventions on variability in weight	EVOLUTION MEDICINE AND PUBLIC HEALTH	NA	1	244	255	10.1093/emph/eow020	NA	2016	Meta-analysis, which drives evidence-based practice, typically focuses on the average response of subjects to a treatment. For instance in nutritional research the difference in average weight of participants on different diets is typically used to draw conclusions about the relative efficacy of interventions. As a result of their focus on the mean, meta-analyses largely overlook the effects of t…	Evolutionary Biology; Public, Environmental & Occupational Health
444	Paula	NO					J	Nahrung, HF; Hayes, RA; Waugh, R; Lawson, SA	Corymbia leaf oils, latitude, hybrids and herbivory: A test using common-garden field trials	AUSTRAL ECOLOGY	37	3	365	373	10.1111/j.1442-9993.2011.02284.x	MAY	2012	Foliar oils, particularly monoterpenes, can influence the susceptibility of plants to herbivory. In plants, including eucalypts, monoterpenes are often associated with plant defence. A recent analysis revealed an increase in foliar oil content with increasing latitudinal endemism, and we tested this pattern using three eucalypt taxa comprising a latitudinal replacement cline. We also examined the…	Ecology
445	Paula	NO					J	Lisner, A; Ottaviani, G; Klimesova, J; Mudrak, O; Martinkova, J; Leps, J	The species richness-productivity relationship varies among regions and productivity estimates, but not with spatial resolution	OIKOS	130	10	1704	1714	10.1111/oik.08306	OCT	2021	The relationship between species richness and productivity (SRPR) has been a long-studied and hotly debated topic in ecology. Different studies have reported different results with variable shapes (i.e. unimodal, linear) and directions (i.e. positive, negative) of SRPRs depending on spatial grain (i.e. size of sampling unit for species richness), productivity estimates and study extent. In this s…	Ecology
446	Paula	NO					J	Parmar, TP; Kindinger, AL; Mathieu-Resuge, M; Twining, CW; Shipley, JR; Kainz, MJ; Martin-Creuzburg, D	Fatty acid composition differs between emergent aquatic and terrestrial insects-A detailed single system approach	FRONTIERS IN ECOLOGY AND EVOLUTION	10	NA	NA	NA	10.3389/fevo.2022.952292	2023-08-16	2022	Emergent insects represent a key vector through which aquatic nutrients are transferred to adjacent terrestrial food webs. Aquatic fluxes of polyunsaturated fatty acids (PUFA) from emergent insects are particularly important subsidies for terrestrial ecosystems due to high PUFA contents in several aquatic insect taxa and their physiological importance for riparian predators. While recent meta-ana…	Ecology
447	Paula	NO					J	Dey, CJ; Koops, MA	The consequences of null model selection for predicting mortality from multiple stressors	PROCEEDINGS OF THE ROYAL SOCIETY B-BIOLOGICAL SCIENCES	288	1948	NA	NA	10.1098/rspb.2020.3126	2023-04-14	2021	Many ecological systems are now exposed to multiple stressors, and ecosystem management increasingly requires consideration of the joint effects of multiple stressors on focal populations, communities and ecosystems. In the absence of empirical data, ecosystem managers could use null models based on the combination of independently acting stressors to estimate the joint effects of multiple stress…	Biology; Ecology; Evolutionary Biology
448	Paula	NO					J	Barrett, RT; Hollister, RD	Arctic plants are capable of sustained responses to long-term warming	POLAR RESEARCH	35	NA	NA	NA	10.3402/polar.v35.25405	NA	2016	Previous studies have shown that Arctic plants typically respond to warming with increased growth and reproductive effort and accelerated phenology, and that the magnitude of these responses is likely to change over time. We investigated the effects of long-term experimental warming on plant growth (leaf length) and reproduction (inflorescence height, reproductive phenology and reproductive effor…	Ecology; Geosciences, Multidisciplinary; Oceanography
449	Paula	NO					J	Serrouya, R; McLellan, BN; Boutin, S	Testing predator-prey theory using broad-scale manipulations and independent validation	JOURNAL OF ANIMAL ECOLOGY	84	6	1600	1609	10.1111/1365-2656.12413	NOV	2015	A robust test of ecological theory is to gauge the predictive accuracy of general relationships parameterized from multiple systems but applied to a new area. To address this goal, we used an ecosystem-level experiment to test predator-prey theory by manipulating prey abundance to determine whether predation was density dependent, density independent, compensatory or depensatory (inversely densit…	Ecology; Zoology
450	Paula	NO					J	Chandrasekaran, M; Boughattas, S; Hu, SJ; Oh, SH; Sa, TM	A meta-analysis of arbuscular mycorrhizal effects on plants grown under salt stress	MYCORRHIZA	24	8	611	625	10.1007/s00572-014-0582-7	NOV	2014	Salt stress limits crop yield and sustainable agriculture in most arid and semiarid regions of the world. Arbuscular mycorrhizal fungi (AMF) are considered bio-ameliorators of soil salinity tolerance in plants. In evaluating AMF as significant predictors of mycorrhizal ecology, precise quantifiable changes in plant biomass and nutrient uptake under salt stress are crucial factors. Therefore, the …	Plant Sciences; Mycology
451	Paula	NO					J	Schulz, V	Safety of St. John's Wort extract compared to synthetic antidepressants	PHYTOMEDICINE	13	3	199	204	10.1016/j.phymed.2005.07.005	FEB	2006	The clinical efficacy of some standardized St. John's Wort extracts (SWEs) such as WS (R) 5570, WS (R) 5572 or LI 160 in the treatment of mild, moderate and severe major depression has been demonstrated in 38 controlled clinical trials and two recent meta-analyses. Sixteen post-marketing surveillance studies with such preparations, based on a total of 34,804 patients, recorded an incidence of adv…	Plant Sciences; Chemistry, Medicinal; Integrative & Complementary Medicine; Pharmacology & Pharmacy
452	Paula	NO					J	Zou, Y; van der Werf, W; Liu, YH; Axmacher, JC	Predictability of species diversity by family diversity across global terrestrial animal taxa	GLOBAL ECOLOGY AND BIOGEOGRAPHY	29	4	629	644	10.1111/geb.13043	APR	2020	Aim Although biodiversity is in sharp decline around the globe, collectiing precise information on changes in overall species richness remains extremely challenging. Efficient and reliable proxy methods are therefore needed, with the diversity of higher taxa representing one such potential proxy for species-level diversity. Nonetheless, the stability of using this measure across different regions…	Ecology; Geography, Physical
453	Paula	NO					J	Winternitz, J; Abbate, JL; Huchard, E; Havlicek, J; Garamszegi, LZ	Patterns of MHC-dependent mate selection in humans and nonhuman primates: a meta-analysis	MOLECULAR ECOLOGY	26	2	668	688	10.1111/mec.13920	JAN	2017	Genes of the major histocompatibility complex (MHC) in vertebrates are integral for effective adaptive immune response and are associated with sexual selection. Evidence from a range of vertebrates supports MHC-based preference for diverse and dissimilar mating partners, but evidence from human mate choice studies has been disparate and controversial. Methodologies and sampling peculiarities spec…	Biochemistry & Molecular Biology; Ecology; Evolutionary Biology
454	Paula	NO					J	Newman, G; Graham, J; Crall, A; Laituri, M	The art and science of multi-scale citizen science support	ECOLOGICAL INFORMATICS	6	2023-03-04	217	227	10.1016/j.ecoinf.2011.03.002	JUL	2011	Citizen science and community-based monitoring programs are increasing in number and breadth, generating volumes of scientific data. Many programs are ill-equipped to effectively manage these data. We examined the art and science of multi-scale citizen science support, focusing on issues of integration and flexibility that arise for data management when programs span multiple spatial, temporal, a…	Ecology
455	Paula	NO					J	Beyers, DW; Myers, OB	Use of meta-analysis to predict degradation of carbaryl and malathion in freshwater for exposure assessment	HUMAN AND ECOLOGICAL RISK ASSESSMENT	2	2	366	380	10.1080/10807039609383614	JUN	1996	Carbaryl (1-naphthyl methylcarbamate) and malathion (diethyl mercaptosuccinate, S-ester with O, O-dimethyl phosphorodithioate) are insecticides used to control grasshopper infestations on rangeland. Insecticides used to control grasshopper infestations pose a hazard to aquatic organisms because although no-spray buffer zones are observed around aquatic habitats, pesticide may be deposited by drif…	Biodiversity Conservation; Environmental Sciences
456	Paula	NO					J	Symonds, JE; Pither, J	Multi-scale analyses of exotic and native plant species diversity within Canada's endangered antelope-brush ecosystem	PLANT ECOLOGY	213	8	1263	1275	10.1007/s11258-012-0084-7	AUG	2012	Native species richness is often significantly correlated with exotic species richness, but the direction and strength of this so-called native-exotic richness relationship (NERR) differs among studies. Furthermore, the potential influence of biotic and abiotic co-variates is less commonly considered. Our objectives were to determine (i) how two different components of scale, grain, and extent, i…	Plant Sciences; Ecology; Forestry
457	Paula	YES	yes	no	no	Did not collect quantitative data on the selected criteria of quality of meta-analysis	J	Peek, MS; Leffler, AJ; Flint, SD; Ryel, RJ	How much variance is explained by ecologists? Additional perspectives	OECOLOGIA	137	2	161	170	10.1007/s00442-003-1328-y	OCT	2003	A recent meta-analysis of meta-analyses by Moller and Jennions (2002, Oecologia 132:492-500) suggested that ecologists using statistical models are explaining between 2.5% and 5.42% of the variability in ecological studies. Although we agree that there is considerable variability in ecological systems that is not explained, we disagree with the approach and general conclusions of Moller and Jenni…	Ecology
458	Paula	NO					J	Gucker, B; Boechat, IG	Measurement uncertainty in stream nutrient uptake: Detecting land-use impacts on tropical streams	ECOLOGICAL INDICATORS	106	NA	NA	NA	10.1016/j.ecolind.2019.105481	NOV	2019	Stream nutrient uptake is an important ecosystem service, because it supplies human needs such as water purification. Uncertainty in nutrient uptake measurement determines, in combination with effect magnitude, whether effects of land use, stream restoration or climate change can be detected by this method. However, measurement uncertainty for nutrient uptake metrics is rarely reported. Here, we …	Biodiversity Conservation; Environmental Sciences
459	Paula	NO					J	Herzog, M; Striker, GG; Colmer, TD; Pedersen, O	Mechanisms of waterlogging tolerance in wheat - a review of root and shoot physiology	PLANT CELL AND ENVIRONMENT	39	5	1068	1086	10.1111/pce.12676	MAY	2016	We review the detrimental effects of waterlogging on physiology, growth and yield of wheat. We highlight traits contributing to waterlogging tolerance and genetic diversity in wheat. Death of seminal roots and restriction of adventitious root length due to O-2 deficiency result in low root:shoot ratio. Genotypes differ in seminal root anoxia tolerance, but mechanisms remain to be established; eth…	Plant Sciences
460	Paula	NO					J	Parr, CL; Gibb, H	The discovery-dominance trade-off is the exception, rather than the rule	JOURNAL OF ANIMAL ECOLOGY	81	1	233	241	10.1111/j.1365-2656.2011.01899.x	JAN	2012	1. Interspecific trade-offs are thought to facilitate coexistence between species at small spatial scales. The discoverydominance trade-off, analogous to a competitioncolonisation trade-off, is considered an important structuring mechanism in ant ecology. A trade-off between species ability to discover food resources and to dominate them may explain how so many species apparently dependent on sim…	Ecology; Zoology
461	Paula	NO					J	Martinho, VJPD; Guine, RDF	Integrated-Smart Agriculture: Contexts and Assumptions for a Broader Concept	AGRONOMY-BASEL	11	8	NA	NA	10.3390/agronomy11081568	AUG	2021	The innovative technologies developed in the different fields of science (nanotechnology, artificial intelligence, genetic modification, etc.) opened new and infinite possibilities for the several stakeholders that carry out their activities in the different economic sectors. For agriculture, these new approaches are particularly relevant and may bring interesting contributions, considering the s…	Agronomy; Plant Sciences
462	Paula	NO					J	Sole, L; Ariza, E	A wider view of assessments of ecosystem services in coastal areas: the perspective of social-ecological complexity	ECOLOGY AND SOCIETY	24	2	NA	NA	10.5751/ES-10883-240224	JUL	2019	Through complex interactions and feedback processes between coastal ecological and social components at different temporal and spatial scales, coastal environments coproduce a range of ecosystem services (ES) and benefit different social groups. In these highly populated areas, multiple actors, interests, and activities coexist, leading to intensified conflicts between stakeholders. The research …	Ecology; Environmental Studies
463	Paula	NO					J	Lewis, WM; McCutchan, JH	Ecological responses to nutrients in streams and rivers of the Colorado mountains and foothills	FRESHWATER BIOLOGY	55	9	1973	1983	10.1111/j.1365-2427.2010.02431.x	SEP	2010	P>1. Abundance and composition of periphyton and benthic macroinvertebrates were treated as potential nutrient response variables for 74 streams in montane Colorado. The streams ranged from unenriched to mildly enriched with nutrients (N, P). 2. The study showed no meaningful relationship between periphyton biomass accumulation and concentrations of total or dissolved forms of nitrogen or phospho…	Ecology; Marine & Freshwater Biology
464	Paula	NO					J	Murch, SJ; Erland, LAE	A Systematic Review of Melatonin in Plants: An Example of Evolution of Literature	FRONTIERS IN PLANT SCIENCE	12	NA	NA	NA	10.3389/fpls.2021.683047	2023-06-18	2021	Melatonin (N-acetyl-5-methoxy-tryptamine) is a mammalian neurohormone, antioxidant and signaling molecule that was first discovered in plants in 1995. The first studies investigated plant melatonin from a human perspective quantifying melatonin in foods and medicinal plants and questioning whether its presence could explain the activity of some plants as medicines. Starting with these first handf…	Plant Sciences
465	Paula	NO					J	Mirzoev, T; Tull, KI; Winn, N; Mir, G; King, NV; Wright, JM; Gong, YY	Systematic review of the role of social inclusion within sustainable urban developments	INTERNATIONAL JOURNAL OF SUSTAINABLE DEVELOPMENT AND WORLD ECOLOGY	29	1	3	17	10.1080/13504509.2021.1918793	2023-01-02	2022	Rapid urbanisation presents multiple opportunities, but also poses challenges for equitable distribution of gains from socio-economic developments. This systematic review explored the role of social inclusion within the urban sustainability agenda. Sustainable urban developments were conceptualised as comprising environmental, spatial, social and economic perspectives; and social inclusion as ent…	Green & Sustainable Science & Technology; Ecology
466	Paula	NO					J	Moretti, M; Dias, ATC; de Bello, F; Altermatt, F; Chown, SL; Azcarate, FM; Bell, JR; Fournier, B; Hedde, M; Hortal, J; Ibanez, S; Ockinger, E; Sousa, JP; Ellers, J; Berg, MP	Handbook of protocols for standardized measurement of terrestrial invertebrate functional traits	FUNCTIONAL ECOLOGY	31	3	558	567	10.1111/1365-2435.12776	MAR	2017	Trait-based approaches are increasingly being used to test mechanisms underlying species assemblages and biotic interactions across a wide range of organisms including terrestrial arthropods and to investigate consequences for ecosystem processes. Such an approach relies on the standardized measurement of functional traits that can be applied across taxa and regions. Currently, however, unified m…	Ecology
467	Paula	NO					J	Seabloom, EW	Spatial and temporal variability in propagule limitation of California native grasses	OIKOS	120	2	291	301	10.1111/j.1600-0706.2010.18781.x	FEB	2011	Community composition and diversity arise from limitations in propagule supply (i.e. propagule or seed limitation) and propagule establishment after arriving at a site (i.e. establishment or microsite limitation). Recent meta-analyses suggest that the degree of propagule limitation depends on local abiotic and biotic conditions, which in turn are likely to vary spatially and temporally. Neverthel…	Ecology
468	Paula	NO					J	Boelen, P; de Boer, MK; de Bakker, NVJ; Rozema, J	Outdoor studies on the effects of solar UV-B on bryophytes: Overview and methodology	PLANT ECOLOGY	182	2023-01-02	137	152	10.1007/s11258-005-9023-1	JAN	2006	In this review all recent field studies on the effects of UV-B radiation on bryophytes are discussed. In most of the studies fluorescent UV-B tubes are used to expose the vegetation to enhanced levels of UV-B radiation to simulate stratospheric ozone depletion. Other studies use screens to filter the UV-B part of the solar spectrum, thereby comparing ambient levels of UV-B with reduced UV-B level…	Plant Sciences; Ecology; Forestry
469	Paula	NO					J	Cagliani, R; Pozzoli, U; Forni, D; Cassinotti, A; Fumagalli, M; Giani, M; Fichera, M; Lombardini, M; Ardizzone, S; Asselta, R; de Franchis, R; Riva, S; Biasin, M; Comi, GP; Bresolin, N; Clerici, M; Sironi, M	Crohn's Disease Loci Are Common Targets of Protozoa-Driven Selection	MOLECULAR BIOLOGY AND EVOLUTION	30	5	1077	1087	10.1093/molbev/mst020	MAY	2013	Previous studies indicated that a few risk variants for autoimmune diseases are subject to pathogen-driven selection. Nonetheless, the proportion of risk loci that has been targeted by pathogens and the type of infectious agent(s) that exerted the strongest pressure remain to be evaluated. We assessed whether different pathogens exerted a pressure on known Crohn's disease (CD) risk variants and d…	Biochemistry & Molecular Biology; Evolutionary Biology; Genetics & Heredity
470	Paula	NO					J	Gijbels, P; De Hert, K; Jacquemyn, H; Honnay, O	Reduced fecundity and genetic diversity in small populations of rewarding versus deceptive orchid species: a meta-analysis	PLANT ECOLOGY AND EVOLUTION	148	2	153	159	10.5091/plecevo.2015.914	NA	2015	Background and aims - Understanding how plant traits mediate the relationship between plant population size, fitness and genetic diversity is fundamental to conservation. Many orchid species are threatened, possibly due to their susceptibility to the consequences of habitat fragmentation and the associated decreasing population size. One third of all orchids do not produce nectar to entice pollin…	Plant Sciences
471	Paula	NO					J	Mallard, S; Cantet, M; Massire, A; Bachellez, A; Ewert, S; Lefebvre, V	A key QTL cluster is conserved among accessions and exhibits broad-spectrum resistance to Phytophthora capsici: a valuable locus for pepper breeding	MOLECULAR BREEDING	32	2	349	364	10.1007/s11032-013-9875-3	AUG	2013	Developing cultivars carrying effective resistance against destructive pathogens has become a priority for breeders. While little is currently known about the genetic basis of durable resistance, it is generally associated with polygenic and broad-spectrum resistance. In this study, we assessed the spectrum of resistance to Phytophthora capsici conferred by a major effect quantitative trait locus…	Agronomy; Plant Sciences; Genetics & Heredity; Horticulture
472	Paula	NO					J	Prach, K; Durigan, G; Fennessy, S; Overbeck, GE; Torezan, JM; Murphy, SD	A primer on choosing goals and indicators to evaluate ecological restoration success	RESTORATION ECOLOGY	27	5	917	923	10.1111/rec.13011	SEP	2019	We discuss aspects of one of the most important issues in ecological restoration: how to evaluate restoration success. This first requires clearly stated and justified restoration goals and targets; this may seem obvious but in our experience, this step is often elided. Indicators or proxy variables are the typical vehicle for monitoring; these must be justified in the context of goals and target…	Ecology
473	Paula	NO					J	Brustolin, MC; Nagelkerken, I; Fonseca, G	Large-scale distribution patterns of mangrove nematodes: A global meta-analysis	ECOLOGY AND EVOLUTION	8	10	4734	4742	10.1002/ece3.3982	MAY	2018	Mangroves harbor diverse invertebrate communities, suggesting that macroecological distribution patterns of habitat-forming foundation species drive the associated faunal distribution. Whether these are driven by mangrove biogeography is still ambiguous. For small-bodied taxa, local factors and landscape metrics might be as important as macroecology. We performed a meta-analysis to address the fo…	Ecology; Evolutionary Biology
474	Paula	maybe	yes	no	no	Did not collect quantitative data on the selected criteria of quality of meta-analysis; simulation study	J	Madden, LV; Piepho, HP; Paul, PA	Statistical Models and Methods for Network Meta-Analysis	PHYTOPATHOLOGY	106	8	792	806	10.1094/PHYTO-12-15-0342-RVW	AUG	2016	Meta-analysis, the methodology for analyzing the results from multiple independent studies, has grown tremendously in popularity over the last four decades. Although most meta-analyses involve a single effect size (summary result, such as a treatment difference) from each study, there are often multiple treatments of interest across the network of studies in the analysis. Multi-treatment (or netw…	Plant Sciences
475	Paula	NO					J	Fiske, P; Rintamaki, PT; Karvonen, E	Mating success in lekking males: a meta-analysis	BEHAVIORAL ECOLOGY	9	4	328	338	10.1093/beheco/9.4.328	JUL-AUG	1998	Traits that are correlated with mating success are likely to be subject to sexual selection. In lekking species, a male's mating success can be estimated as the number of females that he copulates with. Earlier reviews of sexual selection in lekking species have been inconclusive, suggesting that different traits may be important in different species. To obtain a more complete understanding of th…	Behavioral Sciences; Biology; Ecology; Zoology
476	Paula	NO					J	Gallego-Zamorano, J; Huijbregts, MAJ; Schipper, AM	Changes in plant species richness due to land use and nitrogen deposition across the globe	DIVERSITY AND DISTRIBUTIONS	28	4	745	755	10.1111/ddi.13476	APR	2022	Aim The effects of land use and atmospheric nitrogen (N) deposition on plant species richness are typically studied in isolation. Here, we quantified the combined effects of these two pressures on terrestrial plant species richness at a 0.25o spatial resolution across the globe. Location Global. Methods We first used local monitoring and experimental data to determine the proportional changes in …	Biodiversity Conservation; Ecology
477	Paula	NO					J	Carvalho, MTB; Araujo, HG; Barreto, AS; Quintans, LJ; Quintans, JSS; Barreto, RSS	Wound healing properties of flavonoids: A systematic review highlighting the mechanisms of action	PHYTOMEDICINE	90	NA	NA	NA	10.1016/j.phymed.2021.153636	SEP	2021	Background: Flavonoids are a class of compounds with a wide variety of biological functions, being an important source of new products with pharmaceutical potential, including treatment of skin wounds. Purpose: This review aimed to summarize and evaluate the evidence in the literature in respect of the healing properties of flavonoids on skin wounds in animal models. Study design: This is a syste…	Plant Sciences; Chemistry, Medicinal; Integrative & Complementary Medicine; Pharmacology & Pharmacy
478	Paula	NO					J	Poorter, H; Niinemets, U; Ntagkas, N; Siebenkas, A; Maenpaa, M; Matsubara, S; Pons, TL	A meta-analysis of plant responses to light intensity for 70 traits ranging from molecules to whole plant performance	NEW PHYTOLOGIST	223	3	1073	1105	10.1111/nph.15754	AUG	2019	By means of meta-analyses we determined how 70 traits related to plant anatomy, morphology, chemistry, physiology, growth and reproduction are affected by daily light integral (DLI; mol photons m(-2) d(-1)). A large database including 500 experiments with 760 plant species enabled us to determine generalized dose-response curves. Many traits increase with DLI in a saturating fashion. Some showed …	Plant Sciences
479	Paula	NO					J	Cristescu, RH; Frere, C; Banks, PB	A review of fauna in mine rehabilitation in Australia: Current state and future directions	BIOLOGICAL CONSERVATION	149	1	60	72	10.1016/j.biocon.2012.02.003	MAY	2012	Restoration of degraded land has been identified as a top research priority in conservation. Fauna plays a critical role in the re-establishment of a functional ecosystem, yet fauna recolonization of restored areas is less studied than flora. We reviewed the findings of 71 publications on fauna recolonization, through the example of mining rehabilitation in the Australian continent, a global stro…	Biodiversity Conservation; Ecology; Environmental Sciences
480	Paula	NO					J	Massad, TJ; Fincher, RM; Smilanich, AM; Dyer, L	A quantitative evaluation of major plant defense hypotheses, nature versus nurture, and chemistry versus ants	ARTHROPOD-PLANT INTERACTIONS	5	2	125	139	10.1007/s11829-011-9121-z	JUN	2011	Variation in plant secondary metabolite content can arise due to environmental and genetic variables. Because these metabolites are important in modifying a plant's interaction with the environment, many studies have examined patterns of variation in plant secondary metabolites. Investigations of chemical defenses are often linked to questions about the efficacies of plant defenses and hypotheses…	Ecology; Entomology
481	Paula	NO					J	Oduor, AMO; Gomez, JM; Strauss, SY	Exotic vertebrate and invertebrate herbivores differ in their impacts on native and exotic plants: a meta-analysis	BIOLOGICAL INVASIONS	12	2	407	419	10.1007/s10530-009-9622-1	FEB	2010	Herbivores modify various ecological processes including interactions between native and exotic plants that may affect invasion success by the exotic plants. It is unknown whether different types of exotic herbivores have similar effects on native and exotic plants. Using two distinct data sets, we ran meta-analyses to compare exotic vertebrate and invertebrate herbivore preferences for, and effe…	Biodiversity Conservation; Ecology
482	Paula	NO					J	Gagnaire, PA	Comparative genomics approach to evolutionary process connectivity	EVOLUTIONARY APPLICATIONS	13	6	1320	1334	10.1111/eva.12978	JUL	2020	The influence of species life history traits and historical demography on contemporary connectivity is still poorly understood. However, these factors partly determine the evolutionary responses of species to anthropogenic landscape alterations. Genetic connectivity and its evolutionary outcomes depend on a variety of spatially dependent evolutionary processes, such as population structure, local…	Evolutionary Biology
483	Paula	NO					J	Corrales, X; Katsanevakis, S; Coll, M; Heymans, JJ; Piroddi, C; Ofir, E; Gal, G	Advances and challenges in modelling the impacts of invasive alien species on aquatic ecosystems	BIOLOGICAL INVASIONS	22	3	907	934	10.1007/s10530-019-02160-0	MAR	2020	Invasive alien species (IAS) have become an important driver of biodiversity change and exert severe pressure on natural ecosystems. The development of modelling approaches to assess and predict their distributions and impacts, and evaluate management options has increased substantially. We reviewed these modelling approaches, applied in aquatic ecosystems, using a systematic review approach in l…	Biodiversity Conservation; Ecology
484	Paula	NO					J	Cleland, EE; Lind, EM; DeCrappeo, NM; DeLorenze, E; Wilkins, RA; Adler, PB; Bakker, JD; Brown, CS; Davies, KF; Esch, E; Firn, J; Gressard, S; Gruner, DS; Hagenah, N; Harpole, WS; Hautier, Y; Hobbie, SE; Hofmockel, KS; Kirkman, K; Knops, J; Kopp, CW; La Pierre, KJ; MacDougall, A; McCulley, RL; Melbourne, BA; Moore, JL; Prober, SM; Riggs, C; Risch, AC; Schuetz, M; Stevens, C; Wragg, PD; Wright, J; …	Belowground Biomass Response to Nutrient Enrichment Depends on Light Limitation Across Globally Distributed Grasslands	ECOSYSTEMS	22	7	1466	1477	10.1007/s10021-019-00350-4	NOV	2019	Anthropogenic activities are increasing nutrient inputs to ecosystems worldwide, with consequences for global carbon and nutrient cycles. Recent meta-analyses show that aboveground primary production is often co-limited by multiple nutrients; however, little is known about how root production responds to changes in nutrient availability. At twenty-nine grassland sites on four continents, we quant…	Ecology
485	Paula	NO					J	Stephens, AEA; Westoby, M	Effects of insect attack to stems on plant survival, growth, reproduction and photosynthesis	OIKOS	124	3	266	273	10.1111/oik.01809	MAR	2015	Studies of insect herbivory have mostly focused on leaf-feeding even though most woody plant biomass is stem tissue. Attack to stems has the potential to be more detrimental to plant performance than attack to leaves. Here we asked how severe is the impact of insect stem herbivory on plant performance. We quantify the effect of insect stem herbivory via a meta-analysis of 119 papers in 100 studie…	Ecology
486	Paula	NO					J	Jakobsson, A; Padron, B	Does the invasive Lupinus polyphyllus increase pollinator visitation to a native herb through effects on pollinator population sizes?	OECOLOGIA	174	1	217	226	10.1007/s00442-013-2756-y	JAN	2014	Invasive plants may compete with native species for abiotic factors as light, space and nutrients, and have also been shown to affect native pollination interactions. Studies have mainly focused on how invasive plants affect pollinator behaviour, i.e. attraction of pollinators to or away from native flowers. However, when an invasive plant provides resources utilized by native pollinators this co…	Ecology
487	Paula	NO					J	Coltman, DW; Slate, J	Microsatellite measures of inbreeding: A meta-analysis	EVOLUTION	57	5	971	983	NA	MAY	2003	Meta-analyses of published and unpublished correlations between phenotypic variation and two measures of genetic variation at microsatellite loci, multilocus heterozygosity (MLH) and mean d(2), revealed that the strength of these associations are generally weak (mean r < 0.10). Effects on life-history trait variation were significantly greater than zero for both measures over all reported effect …	Ecology; Evolutionary Biology; Genetics & Heredity
488	Paula	NO					J	DeMalach, N; Zaady, E; Kadmon, R	Contrasting effects of water and nutrient additions on grassland communities: A global meta-analysis	GLOBAL ECOLOGY AND BIOGEOGRAPHY	26	8	983	992	10.1111/geb.12603	AUG	2017	Aim: Changes in global climate and land use are expected to alter water and nutrient availability. Various meta-analyses and large-scale experiments show that increasing nutrient availability is expected to decrease the diversity of ecological communities, but so far, no study has attempted to provide a global-scale perspective of diversity responses to water manipulation. Location: Global. Metho…	Ecology; Geography, Physical
489	Paula	NO					J	Zhou, GY; Zhou, XH; He, YH; Shao, JJ; Hu, ZH; Liu, RQ; Zhou, HM; Hosseinibai, S	Grazing intensity significantly affects belowground carbon and nitrogen cycling in grassland ecosystems: a meta-analysis	GLOBAL CHANGE BIOLOGY	23	3	1167	1179	10.1111/gcb.13431	MAR	2017	Livestock grazing activities potentially alter ecosystem carbon (C) and nitrogen (N) cycles in grassland ecosystems. Despite the fact that numerous individual studies and a few meta-analyses had been conducted, how grazing, especially its intensity, affects belowground C and N cycling in grasslands remains unclear. In this study, we performed a comprehensive meta-analysis of 115 published studies…	Biodiversity Conservation; Ecology; Environmental Sciences
490	Paula	NO					J	Edgar, GJ; Stuart-Smith, RD	Ecological effects of marine protected areas on rocky reef communities-a continental-scale analysis	MARINE ECOLOGY PROGRESS SERIES	388	NA	51	62	10.3354/meps08149	NA	2009	Data compiled by Volunteer divers were utilised in a continental-scale investigation of ecological differences between reefs in no-take sanctuary zones in marine protected areas (MPAs) and adjacent fished zones. In a validation analysis, volunteer-generated data were found to be comparable to data obtained by scientific dive teams for all metrics investigated: estimated total number of species, t…	Ecology; Marine & Freshwater Biology; Oceanography
491	Paula	NO					J	Aguilar, R; Quesada, M; Ashworth, L; Herrerias-Diego, Y; Lobo, J	Genetic consequences of habitat fragmentation in plant populations: susceptible signals in plant traits and methodological approaches	MOLECULAR ECOLOGY	17	24	5177	5188	10.1111/j.1365-294X.2008.03971.x	DEC	2008	Conservation of genetic diversity, one of the three main forms of biodiversity, is a fundamental concern in conservation biology as it provides the raw material for evolutionary change and thus the potential to adapt to changing environments. By means of meta-analyses, we tested the generality of the hypotheses that habitat fragmentation affects genetic diversity of plant populations and that cer…	Biochemistry & Molecular Biology; Ecology; Evolutionary Biology
492	Paula	NO					J	Seddon, PJ; Armstrong, DP; Maloney, RF	Developing the science of reintroduction biology	CONSERVATION BIOLOGY	21	2	303	312	10.1111/j.1523-1739.2006.00627.x	APR	2007	with recent increases in the numbers of species reintroduction projects and reintroduction-related publications, there is now a recognizable field of reintroduction biology. Nevertheless, research thus far has been fragmented and ad hoc, rather than an organized attempt to gain reliable knowledge to improve reintroduction success. We reviewed 454 recent (1990-2005) peer-reviewed papers dealing wi…	Biodiversity Conservation; Ecology; Environmental Sciences
493	Paula	NO					J	Gal, B; Szivak, I; Heino, J; Schmera, D	The effect of urbanization on freshwater macroinvertebrates - Knowledge gaps and future research directions	ECOLOGICAL INDICATORS	104	NA	357	364	10.1016/j.ecolind.2019.05.012	SEP	2019	Understanding the effects of urbanization on the diversity of freshwater macroinvertebrates is an important topic of biodiversity research and has direct conservation relevance. The absence of evidence-based systematic overviews on this topic motivated us to perform meta-analyses and to synthetize the present state of knowledge. We observed significant heterogeneity among individual case studies,…	Biodiversity Conservation; Environmental Sciences
494	Paula	NO					J	Gazol, A; Tamme, R; Price, JN; Hiiesalu, I; Laanisto, L; Partel, M	A negative heterogeneity-diversity relationship found in experimental grassland communities	OECOLOGIA	173	2	545	555	10.1007/s00442-013-2623-x	OCT	2013	Recent meta-analyses and simulation studies have suggested that the relationship between soil resource heterogeneity and plant diversity (heterogeneity-diversity relationship; HDR) may be negative when heterogeneity occurs at small spatial scales. To explore different mechanisms that can explain a negative HDR, we conducted a mesocosm experiment combining a gradient of soil nutrient availability …	Ecology
495	Paula	NO					J	McCann, KS; Hastings, A; Strong, DR	Trophic cascades and trophic trickles in pelagic food webs	PROCEEDINGS OF THE ROYAL SOCIETY B-BIOLOGICAL SCIENCES	265	1392	205	209	10.1098/rspb.1998.0283	2023-02-07	1998	Prey-dependent models, with the predation rate (per predator) a function of prey numbers alone, predict the existence of a trophic cascade. In a trophic cascade, the addition of a top predator to a two-level food chain to make a three-level food chain will lead to increases in the population size of the primary producers, and the addition of nutrients to three level chains will lead to increases …	Biology; Ecology; Evolutionary Biology
496	Paula	NO					J	Benedict, C; Geisler, M; Trygg, J; Huner, N; Hurry, V	Consensus by democracy. Using meta-analyses of microarray and genomic data to model the cold acclimation signaling pathway in Arabidopsis	PLANT PHYSIOLOGY	141	4	1219	1232	10.1104/pp.106.083527	AUG	2006	The whole-genome response of Arabidopsis ( Arabidopsis thaliana) exposed to different types and durations of abiotic stress has now been described by a wealth of publicly available microarray data. When combined with studies of how gene expression is affected in mutant and transgenic Arabidopsis with altered ability to transduce the low temperature signal, these data can be used to test the inter…	Plant Sciences
497	Paula	NO					J	Hughes, AR; Bando, KJ; Rodriguez, LF; Williams, SL	Relative effects of grazers and nutrients on seagrasses: a meta-analysis approach	MARINE ECOLOGY PROGRESS SERIES	282	NA	87	99	10.3354/meps282087	NA	2004	Recent large-scale seagrass declines have prompted experimental investigations of potential mechanisms. Although many studies have implicated eutrophication or reductions of epiphyte grazers in these declines, few experiments have simultaneously manipulated both factors to assess their relative effects. This study used meta-analyses of 35 published seagrass studies to compare the relative strengt…	Ecology; Marine & Freshwater Biology; Oceanography
498	Paula	NO					J	Goncalves, F; Fischer, E; Dirzo, R	Forest conversion to cattle ranching differentially affects taxonomic and functional groups of Neotropical bats	BIOLOGICAL CONSERVATION	210	NA	343	348	10.1016/j.biocon.2017.04.021	JUN	2017	Understanding the effects of land conversion for livestock grazing on species diversity and functional groups continues to be urgently needed to assess how ranching affects animal assemblages and provide guidelines for managing landscapes under this omnipresent type of land use. Given Neotropical bats' high diversity of feeding habits and flying abilities, and that they play multiple, important e…	Biodiversity Conservation; Ecology; Environmental Sciences
499	Paula	NO					J	Ni, G; Li, Q; Kong, LF; Yu, H	Comparative phylogeography in marginal seas of the northwestern Pacific	MOLECULAR ECOLOGY	23	3	534	548	10.1111/mec.12620	FEB	2014	The maturation of marine phylogeography depends on integration of comparative information across different regions globally. The northwestern Pacific, characterized by unique tectonic setting, however, is still underrepresented. This study seeks to highlight its phylogeographical history based on the available population data, focusing on three seas: the East China Sea (ECS), the South China Sea …	Biochemistry & Molecular Biology; Ecology; Evolutionary Biology
500	Paula	NO					J	Mason, SC; Shirey, V; Ponisio, LC; Gelhaus, JK	Responses from bees, butterflies, and ground beetles to different fire and site characteristics: A global meta-analysis	BIOLOGICAL CONSERVATION	261	NA	NA	NA	10.1016/j.biocon.2021.109265	SEP	2021	Climate change in concert with fire suppression is increasing the size, severity and frequency of fires globally. At the same time, insects, an exceptionally biodiverse group that provide essential ecosystem services such as pollination and decomposition, are declining precipitously. We know little, however, about the fire mechanisms that contribute to insect decline. To understand if there is a …	Biodiversity Conservation; Ecology; Environmental Sciences
501	Paula	NO					J	Mertens, JEJ; Janecek, S; Dzekashu, FF; Chmelova, E; Fokam, EB; Tropek, R	Changes in pollinator community of Scadoxus cinnabarinus (Amaryllidaceae) along its elevational range on Mount Cameroon	ARTHROPOD-PLANT INTERACTIONS	14	2	215	226	10.1007/s11829-020-09741-0	APR	2020	The pollination syndrome hypothesis has been under debate over the past decades. It is criticized as an oversimplification of complex interactions: its validity varies across plant families and depends on spatio-temporal variability of plant-pollinator interactions, yet exact patterns are unclear. We tested the pollination syndrome predictability in a case study of a psychophilous Afrotropical he…	Ecology; Entomology
502	Paula	NO					J	Miller, JM; Coltman, DW	Assessment of identity disequilibrium and its relation to empirical heterozygosity fitness correlations: a meta-analysis	MOLECULAR ECOLOGY	23	8	1899	1909	10.1111/mec.12707	APR	2014	Heterozygosity fitness correlations (HFCs) have frequently been used to detect inbreeding depression, under the assumption that genome-wide heterozygosity is a good proxy for inbreeding. However, meta-analyses of the association between fitness measures and individual heterozygosity have shown that often either no correlations are observed or the effect sizes are small. One of the reasons for thi…	Biochemistry & Molecular Biology; Ecology; Evolutionary Biology
503	Paula	NO					J	Powell, KI; Chase, JM; Knight, TM	A SYNTHESIS OF PLANT INVASION EFFECTS ON BIODIVERSITY ACROSS SPATIAL SCALES	AMERICAN JOURNAL OF BOTANY	98	3	539	548	10.3732/ajb.1000402	MAR	2011	Premise of the study: Invasive plant species are typically thought to pose a large threat to native biodiversity, and local-scale studies typically confirm this view. However, plant invaders rarely cause regional extirpations or global extinctions, causing some to suggest that invasive species 'influence on native biodiversity may not be so dire. We aim to synthesize the seemingly conflicting lit…	Plant Sciences
504	Paula	NO					J	Devasvaran, K; Lim, V	Green synthesis of metallic nanoparticles using pectin as a reducing agent: a systematic review of the biological activities	PHARMACEUTICAL BIOLOGY	59	1	494	503	10.1080/13880209.2021.1910716	2023-01-01	2021	Context Pectin is a plant heteropolysaccharide that is biocompatible and biodegradable, enabling it to be an excellent reducing agent (green synthesis) for metallic nanoparticles (MNPs). Nevertheless, in the biological industry, pectin has been left behind in synthesising MNPs, for no known reason. Objective To systematically review the biological activities of pectin synthesised MNPs (Pe-MNPs). …	Plant Sciences; Medical Laboratory Technology; Pharmacology & Pharmacy
505	Paula	NO					J	Henriques-Silva, R; Kubisch, A; Peres-Neto, PR	Latitudinal-diversity gradients can be shaped by biotic processes: new insights from an eco-evolutionary model	ECOGRAPHY	42	2	259	271	10.1111/ecog.03513	FEB	2019	The processes involved in shaping latitudinal-diversity gradients (LDGs) have been a longstanding source of debate and research. Climatic, historical and evolutionary factors have all been shown to contribute to the formation of LDGs. However, meta-analyses have shown that different clades have LDG slopes that may vary in more than one order of magnitude. Such large variation cannot be explained …	Biodiversity Conservation; Ecology
506	Paula	NO					J	Montagnes, DJS; Wang, Q; Lyu, Z; Shao, C	Evaluating thermal performance of closely related taxa: Support for hotter is not better, but for unexpected reasons	ECOLOGICAL MONOGRAPHS	92	3	NA	NA	10.1002/ecm.1517	AUG	2022	Temperature drives performance and therefore adaptation; to interpret and understand these, thermal performance curves (TPC) are used, often through meta-analyses, revealing trends across divergent taxa. Four discrete hypotheses-thermodynamic-constraint; biochemical-adaptation (hotter is not better); specialist-generalist; thermal-trade-off-have arisen to explain cross-phyletic trends. In contras…	Ecology
507	Paula	NO					J	Dawson, MN; Hays, CG; Grosberg, RK; Raimondi, PT	Dispersal potential and population genetic structure in the marine intertidal of the eastern North Pacific	ECOLOGICAL MONOGRAPHS	84	3	435	456	10.1890/13-0871.1	AUG	2014	Population genetic theory and empirical comparisons of sister and sympatric marine species show that life history traits related to dispersal, such as pelagic duration (PD), should affect the frequency and spatial scale of migration, and thus influence population genetic structure. However, recent global analyses have concluded that PD is poorly correlated with marine population genetic structure…	Ecology
508	Paula	NO					J	Poorter, H; Navas, ML	Plant growth and competition at elevated CO2: on winners, losers and functional groups	NEW PHYTOLOGIST	157	2	175	198	10.1046/j.1469-8137.2003.00680.x	FEB	2003	The effects of increased atmospheric CO2 concentrations on vegetative growth and competitive performance were evaluated, using five meta-analyses. Paying special attention to functional groups, we analysed responses at three integration levels: carbon economy parameters, vegetative biomass of isolated plants, and growth in competition. CO2 effects on seed biomass and plant-to-plant variability we…	Plant Sciences
509	Paula	NO					J	Wu, TY; Krishnamoorthi, S; Goh, H; Leong, R; Sanson, AC; Urano, D	Crosstalk between heterotrimeric G protein-coupled signaling pathways and WRKY transcription factors modulating plant responses to suboptimal micronutrient conditions	JOURNAL OF EXPERIMENTAL BOTANY	71	10	3227	3239	10.1093/jxb/eraa108	2023-05-30	2020	Nutrient stresses induce foliar chlorosis and growth defects. Here we propose heterotrimeric G proteins as signaling mediators of various nutrient stresses, through meta-analyses of >20 transcriptomic data sets associated with nutrient stresses or G protein mutations. Systematic comparison of transcriptomic data yielded 104 genes regulated by G protein subunits under common nutrient stresses: 69 …	Plant Sciences
510	Paula	NO					J	Whitehouse, LM; Fowler, MS	Meta-analysis reveals that fisheries co-management alters socio-economic outcomes and resource well-being	MARINE ECOLOGY PROGRESS SERIES	600	NA	127	140	10.3354/meps12681	2023-07-30	2018	Over half a century of governing efforts have failed to prevent the depletion of fish stocks around the globe. Ineffective management of over-exploited resources has resulted in a lack of willingness to comply with regulatory systems, magnifying problems at a time when many of the world's fisheries face increasing pressure or crisis. Co-management, the sharing of management responsibilities betwe…	Ecology; Marine & Freshwater Biology; Oceanography
511	Paula	NO					J	Nelson, SB; Coon, JJ; Duchardt, CJ; Fischer, JD; Halsey, SJ; Kranz, AJ; Parker, CM; Schneider, SC; Swartz, TM; Miller, JR	Patterns and mechanisms of invasive plant impacts on North American birds: a systematic review	BIOLOGICAL INVASIONS	19	5	1547	1563	10.1007/s10530-017-1377-5	MAY	2017	Understanding how invasive plants affect biodiversity is a crucial conservation need. Numerous studies examine impacts of invasions on birds, but trends in these effects have not been synthesized. We reviewed 128 studies from North America to quantify the frequency of positive, negative, and neutral (non-significant) effects of invasive plants on avian ecology, and then evaluated support for prop…	Biodiversity Conservation; Ecology
512	Paula	NO					J	Hedger, RD; Atkinson, PM; Thibault, I; Dodson, JJ	A quantitative approach for classifying fish otolith strontium: Calcium sequences into environmental histories	ECOLOGICAL INFORMATICS	3	3	207	217	10.1016/j.ecoinf.2008.04.001	2023-07-01	2008	more robust meta-analyses. Zoning algorithms were used to quantitatively classify strontium:calcium otolith sequences into fish environmental histories. Otoliths were acquired from 162 American eels (Anguilla rostrata) caught in the Gaspe region of Quebec, Canada, and Sr:Ca ratios were determined at an interval of 10 mu m along a transect from the core to the edge of each otolith (the otolith seq…	Ecology
513	Paula	NO					J	Capstick, LA; Madden, JR	Factors predicting susceptibility of songbirds to nest predation by corvids	EUROPEAN JOURNAL OF WILDLIFE RESEARCH	67	6	NA	NA	10.1007/s10344-021-01532-z	DEC	2021	Despite the suggestion from several meta-analyses that nest predation is not limiting songbird populations, responses to experimental removal of nest predators, such as corvids, have varied. The impact of nest predation by corvids on songbird populations is unclear. One potential explanation for this disparity is that susceptibility could vary according to the nesting biology of a species. To inv…	Ecology; Zoology
514	Paula	NO					J	Gotanda, KM; Hendry, AP	Using adaptive traits to consider potential consequences of temporal variation in selection: male guppy colour through time and space	BIOLOGICAL JOURNAL OF THE LINNEAN SOCIETY	112	1	108	122	10.1111/bij.12261	MAY	2014	Temporal variation in selection is typically evaluated by estimating and comparing selection coefficients in natural populations. Meta-analyses of these coefficients have yielded important insights, but selection coefficients are limited in several respects, including low statistical power, imperfect fitness surrogates, and uncertainty regarding consequences for trait change. A complementary appr…	Evolutionary Biology
515	Paula	NO					J	Taylor, ML; Roterman, CN	Invertebrate population genetics across Earth's largest habitat: The deep-sea floor	MOLECULAR ECOLOGY	26	19	4872	4896	10.1111/mec.14237	OCT	2017	Despite the deep sea being the largest habitat on Earth, there are just 77 population genetic studies of invertebrates (115 species) inhabiting non-chemosynthetic ecosystems on the deep-sea floor (below 200m depth). We review and synthesize the results of these papers. Studies reveal levels of genetic diversity comparable to shallow-water species. Generally, populations at similar depths were wel…	Biochemistry & Molecular Biology; Ecology; Evolutionary Biology
516	Paula	NO					J	Hawke, DJ; Valiance, JR	Microbial carbon concentration in samples of seabird and non-seabird forest soil: Implications for leaf litter cycling	PEDOBIOLOGIA	58	1	33	39	10.1016/j.pedobi.2015.01.002	JAN	2015	The paucity of leaf litter in seabird forest is usually explained by litter burial in burrows, but burial by itself fails to address the processes controlling decomposition. We measured soil microbial C in samples from a Westland petrel (Procellaria westlandica) colony both within and outside the breeding season, and compared the results with two non-seabird forests. From the few studies of seabi…	Ecology; Soil Science
517	Paula	NO					J	Shaik, R; Ramakrishna, W	Machine Learning Approaches Distinguish Multiple Stress Conditions using Stress-Responsive Genes and Identify Candidate Genes for Broad Resistance in Rice	PLANT PHYSIOLOGY	164	1	481	495	10.1104/pp.113.225862	JAN	2014	Abiotic and biotic stress responses are traditionally thought to be regulated by discrete signaling mechanisms. Recent experimental evidence revealed a more complex picture where these mechanisms are highly entangled and can have synergistic and antagonistic effects on each other. In this study, we identified shared stress-responsive genes between abiotic and biotic stresses in rice (Oryza sativa…	Plant Sciences
518	Paula	NO					J	Civitello, DJ; Rynkiewicz, E; Clay, K	META-ANALYSIS OF CO-INFECTIONS IN TICKS	ISRAEL JOURNAL OF ECOLOGY & EVOLUTION	56	2023-03-04	417	431	10.1560/IJEE.56.3-4.417	NA	2010	Microbial infections typically do not occur in isolation but co-occur within diverse communities of bacteria, fungi, protozoans, and viruses. Co-infections can lead to increased disease severity, lead to selection for increased virulence, and complicate disease diagnosis and treatment. Co-infections also occur in disease vectors, and represent one source of co-infections in hosts. We examined pat…	Ecology; Evolutionary Biology
519	Paula	NO					J	Wiener, P; Robert, C; Ahbara, A; Salavati, M; Abebe, A; Kebede, A; Wragg, D; Friedrich, J; Vasoya, D; Hume, DA; Djikeng, A; Watson, M; Prendergast, JGD; Hanotte, O; Mwacharo, JM; Clark, EL	Whole-Genome Sequence Data Suggest Environmental Adaptation of Ethiopian Sheep Populations	GENOME BIOLOGY AND EVOLUTION	13	3	NA	NA	10.1093/gbe/evab014	MAR	2021	Great progress has been made over recent years in the identification of selection signatures in the genomes of livestock species. This work has primarily been carried out in commercial breeds for which the dominant selection pressures are associated with artificial selection. As agriculture and food security are likely to be strongly affected by climate change, a better understanding of environme…	Evolutionary Biology; Genetics & Heredity
520	Paula	NO					J	Svechkina, A; Portnov, BA; Trop, T	The impact of artificial light at night on human and ecosystem health: a systematic literature review	LANDSCAPE ECOLOGY	35	8	1725	1742	10.1007/s10980-020-01053-1	AUG	2020	Context Artificial light at night (ALAN) provides an array of important benefits but might also adversely affect humans and other living organisms. Yet, the existing reviews of accumulated knowledge about the multifaceted effects associated with exposure to ALAN focus on distinct ecosystem components. As a result, our understanding of potential system-wide impacts of ALAN exposure is insufficient…	Ecology; Geography, Physical; Geosciences, Multidisciplinary
521	Paula	NO					J	Bodey, TW; Cleasby, IR; Bell, F; Parr, N; Schultz, A; Votier, SC; Bearhop, S	A phylogenetically controlled meta-analysis of biologging device effects on birds: Deleterious effects and a call for more standardized reporting of study data	METHODS IN ECOLOGY AND EVOLUTION	9	4	946	955	10.1111/2041-210X.12934	APR	2018	1. The use of biologging devices continues to increase with technological advances yielding remarkable ecological insights and generating new research questions. However, as devices develop and are deployed more widely, there is a need to update our knowledge of the potential ethical impacts to allow scientists to balance these against the knowledge gained. 2. We employed a suite of phylogenetica…	Ecology
522	Paula	NO					J	Meisner, A; Hol, WHG; de Boer, W; Krumins, JA; Wardle, DA; van der Putten, WH	Plant-soil feedbacks of exotic plant species across life forms: a meta-analysis	BIOLOGICAL INVASIONS	16	12	2551	2561	10.1007/s10530-014-0685-2	DEC	2014	Invasive exotic plant species effects on soil biota and processes in their new range can promote or counteract invasions via changed plant-soil feedback interactions to themselves or to native plant species. Recent meta-analyses reveale that soil influenced by native and exotic plant species is affecting growth and performance of natives more strongly than exotics. However, the question is how un…	Biodiversity Conservation; Ecology
523	Paula	NO					J	Honnay, O; Bossuyt, B; Jacquemyn, H; Shimono, A; Uchiyama, K	Can a seed bank maintain the genetic variation in the above ground plant population?	OIKOS	117	1	1	5	10.1111/j.2007.0030-1299.16188.x	JAN	2008	There are indications that a persistent seed bank can protect small and isolated plant populations from local extinction. Genetic mechanisms contributing to this phenomenon are the increase of local effective population size - and hence the decrease of genetic drift - through a reservoir of persistent seeds, and the accumulation of intergenerational genetic diversity in the seed bank. To find evi…	Ecology
524	Paula	NO					J	Barrett, NS; Edgar, GJ; Buxton, CD; Haddon, M	Changes in fish assemblages following 10 years of protection in Tasmanian marine protected areas	JOURNAL OF EXPERIMENTAL MARINE BIOLOGY AND ECOLOGY	345	2	141	157	10.1016/j.jembe.2007.02.007	2023-07-13	2007	Most studies examining effects of marine protected areas (MPAs) on fish assemblages are potentially confounded, either because they are once off comparisons between fished and unfished locations, or because they are snapshot studies over a fixed period. Here we compare long-term changes within fully protected Tasmanian marine reserves with changes at external reference sites on an annual basis ov…	Ecology; Marine & Freshwater Biology
525	Paula	NO					J	Hodapp, D; Meier, S; Muijsers, F; Badewien, TH; Hillebrand, H	Structural equation modeling approach to the diversity-productivity relationship of Wadden Sea phytoplankton	MARINE ECOLOGY PROGRESS SERIES	523	NA	31	40	10.3354/meps11153	2023-03-16	2015	Biodiversity-ecosystem functioning (BEF) research has been a major topic in ecology for over 2 decades, and recent meta-analyses have confirmed biodiversity to be a driver of eco-system processes and services. To date, the vast majority of BEF studies have been conducted experimentally, and it is unclear whether their outcomes can be transferred to natural communities and ecosystems. The major ch…	Ecology; Marine & Freshwater Biology; Oceanography
526	Paula	NO					J	Frankham, R; Bradshaw, CJA; Brook, BW	Genetics in conservation management: Revised recommendations for the 50/500 rules, Red List criteria and population viability analyses	BIOLOGICAL CONSERVATION	170	NA	56	63	10.1016/j.biocon.2013.12.036	FEB	2014	Conservation managers typically need to make prompt decisions based on limited information and resources. Consequently, generalisations have essential roles in guiding interventions. Here, we (i) critique information on some widely accepted generalisations and variables affecting them, (ii) assess how adequately genetic factors are currently incorporated into population viability analysis (PVA) m…	Biodiversity Conservation; Ecology; Environmental Sciences
527	Paula	NO					J	Toporek, SM; Keinath, AP	Efficacy of Fungicides Used to Manage Downy Mildew in Cucumber Assessed with Multiple Meta-Analysis Techniques	PHYTOPATHOLOGY	112	8	1651	1658	10.1094/PHYTO-10-21-0432-R	AUG	2022	A nationwide, quantitative synthesis of fungicide efficacy data on management of cucurbit downy mildew (CDM) caused by Pseudoperonospora cubensis is needed to broadly evaluate fungicide performance. Three-level meta-analysis, three-level meta-regression, and network meta-analyses were conducted on data from 46 cucumber (Cucumis sativus) CDM fungicide efficacy studies conducted in the eastern Unit…	Plant Sciences
528	Paula	NO					J	Katayama, N; Bouam, I; Koshida, C; Baba, YG	Biodiversity and yield under different land-use types in orchard/vineyard landscapes: A meta-analysis	BIOLOGICAL CONSERVATION	229	NA	125	133	10.1016/j.biocon.2018.11.020	JAN	2019	Although there are several alternative approaches to conventional fanning for the nexus of food and biodiversity, the effects of different land management regimes on biodiversity conservation and agricultural production have not been fully evaluated. Focusing on orchard and vineyard landscapes, which host many conservation-priority species, we conducted a series of meta-analyses to compare (1) th…	Biodiversity Conservation; Ecology; Environmental Sciences
529	Paula	NO					J	Allan, E; Weisser, WW; Fischer, M; Schulze, ED; Weigelt, A; Roscher, C; Baade, J; Barnard, RL; Bessler, H; Buchmann, N; Ebeling, A; Eisenhauer, N; Engels, C; Fergus, AJF; Gleixner, G; Gubsch, M; Halle, S; Klein, AM; Kertscher, I; Kuu, A; Lange, M; Le Roux, X; Meyer, ST; Migunova, VD; Milcu, A; Niklaus, PA; Oelmann, Y; Pasalic, E; Petermann, JS; Poly, F; Rottstock, T; Sabais, ACW; Scherber, C; Sch…	A comparison of the strength of biodiversity effects across multiple functions	OECOLOGIA	173	1	223	237	10.1007/s00442-012-2589-0	SEP	2013	In order to predict which ecosystem functions are most at risk from biodiversity loss, meta-analyses have generalised results from biodiversity experiments over different sites and ecosystem types. In contrast, comparing the strength of biodiversity effects across a large number of ecosystem processes measured in a single experiment permits more direct comparisons. Here, we present an analysis of…	Ecology
530	Paula	NO					J	Cardinale, BJ; Matulich, KL; Hooper, DU; Byrnes, JE; Duffy, E; Gamfeldt, L; Balvanera, P; O'Connor, MI; Gonzalez, A	THE FUNCTIONAL ROLE OF PRODUCER DIVERSITY IN ECOSYSTEMS	AMERICAN JOURNAL OF BOTANY	98	3	572	592	10.3732/ajb.1000364	MAR	2011	Over the past several decades, a rapidly expanding field of research known as biodiversity and ecosystem functioning has begun to quantify how the world's biological diversity can, as an independent variable, control ecological processes that are both essential for, and fundamental to, the functioning of ecosystems. Research in this area has often been justified on grounds that (1) loss of biolog…	Plant Sciences
531	Paula	NO					J	Gonzales, R; Cardille, JA; Parrott, L; Gaudreau, C; Deest, G	SFMN GeoSearch: An interactive approach to the visualization and exchange of point-based ecological data	ECOLOGICAL INFORMATICS	4	4	196	205	10.1016/j.ecoinf.2009.07.007	SEP	2009	Recent advances in computer networks and information technologies have created exciting new possibilities for sharing and analyzing scientific research data. Although individual datasets can be studied efficiently, many scientists are still largely limited to considering data collected by themselves, their students, or closely affiliated research groups. Increasingly widespread high-speed network…	Ecology
532	Paula	NO					J	Kuussaari, M; Saarinen, M; Korpela, EL; Poyry, J; Hyvonen, T	Higher mobility of butterflies than moths connected to habitat suitability and body size in a release experiment	ECOLOGY AND EVOLUTION	4	19	3800	3811	10.1002/ece3.1187	OCT	2014	Mobility is a key factor determining lepidopteran species responses to environmental change. However, direct multispecies comparisons of mobility are rare and empirical comparisons between butterflies and moths have not been previously conducted. Here, we compared mobility between butterflies and diurnal moths and studied species traits affecting butterfly mobility. We experimentally marked and r…	Ecology; Evolutionary Biology
533	Paula	NO					J	Andivia, E; Villar-Salvador, P; Oliet, JA; Puertolas, J; Dumroese, RK; Molina-Venegas, R; Arellano, EC; Li, GL; Ovalle, JF; Ivetic, V	Climate and species stress resistance modulate the higher survival of large seedlings in forest restorations worldwide	ECOLOGICAL APPLICATIONS	31	6	NA	NA	10.1002/eap.2394	SEP	2021	Seedling planting plays a key role in active forest restoration and regeneration of managed stands. Plant attributes at outplanting can determine tree seedling survival and consequently early success of forest plantations. Although many studies show that large seedlings of the same age within a species have higher survival than small ones, others report the opposite. This may be due to difference…	Ecology; Environmental Sciences
534	Paula	NO					J	Zvereva, EL; Kozlov, MV	Consequences of simultaneous elevation of carbon dioxide and temperature for plant-herbivore interactions: a metaanalysis	GLOBAL CHANGE BIOLOGY	12	1	27	41	10.1111/j.1365-2486.2005.01086.x	JAN	2006	The effects of elevated carbon dioxide on plant-herbivore interactions have been summarized in a number of narrative reviews and metaanalyses, while accompanying elevation of temperature has not received sufficient attention. The goal of our study is to search, by means of metaanalysis, for a general pattern in responses of herbivores, and plant characteristics important for herbivores, to simult…	Biodiversity Conservation; Ecology; Environmental Sciences
535	Paula	NO					J	Ayeni, EA; Gong, YZ; Yuan, H; Hu, YK; Bai, XL; Liao, X	Medicinal Plants for Anti-neurodegenerative diseases in West Africa	JOURNAL OF ETHNOPHARMACOLOGY	285	NA	NA	NA	10.1016/j.jep.2021.114468	2023-03-01	2022	Ethnopharmacological relevance: Neurodegenerative diseases are neuronal diseases that affect the brain compo-nents by degenerating the structure and function of the central or peripheral nervous system progressively. It is a leading cause of death and affects huge amount of people worldwide. Plant-based medicines have been utilised in the therapies for many illnesses that have defied western trea…	Plant Sciences; Chemistry, Medicinal; Integrative & Complementary Medicine; Pharmacology & Pharmacy
536	Paula	NO					J	Muthee, K; Duguma, L; Wainaina, P; Minang, P; Nzyoka, J	A Review of Global Policy Mechanisms Designed for Tropical Forests Conservation and Climate Risks Management	FRONTIERS IN FORESTS AND GLOBAL CHANGE	4	NA	NA	NA	10.3389/ffgc.2021.748170	2023-01-03	2022	Deforestation and forest degradation of tropical forests are major global concerns due to their ecological, social, and economic roles. In the wake of climate change and its diverse global effects, fragmentation and degradation of tropical forests have jeopardized their ability to support livelihoods and regenerate climate regulating services. Concerted efforts by local, national, and internation…	Ecology; Forestry
537	Paula	NO					J	Norgaard, LS; Alvarez-Noriega, M; McGraw, E; White, CR; Marshall, DJ	Predicting the response of disease vectors to global change: The importance of allometric scaling	GLOBAL CHANGE BIOLOGY	28	2	390	402	10.1111/gcb.15950	JAN	2022	The distribution of disease vectors such as mosquitoes is changing. Climate change, invasions and vector control strategies all alter the distribution and abundance of mosquitoes. When disease vectors undergo a range shift, so do disease burdens. Predicting such shifts is a priority to adequately prepare for disease control. Accurate predictions of distributional changes depend on how factors suc…	Biodiversity Conservation; Ecology; Environmental Sciences
538	Paula	NO					J	Prinzing, TS; Zhang, YF; Wegner, NC; Dulvy, NK	Analytical methods matter too: Establishing a framework for estimating maximum metabolic rate for fishes	ECOLOGY AND EVOLUTION	11	15	9987	10003	10.1002/ece3.7732	AUG	2021	Advances in experimental design and equipment have simplified the collection of maximum metabolic rate (MMR) data for a more diverse array of water-breathing animals. However, little attention has been given to the consequences of analytical choices in the estimation of MMR. Using different analytical methods can reduce the comparability of MMR estimates across species and studies and has consequ…	Ecology; Evolutionary Biology
539	Paula	NO					J	Gillman, LN; Wright, SD; Cusens, J; McBride, PD; Malhi, Y; Whittaker, RJ	Latitude, productivity and species richness	GLOBAL ECOLOGY AND BIOGEOGRAPHY	24	1	107	117	10.1111/geb.12245	JAN	2015	AimGlobal patterns in primary productivity in natural ecosystems are important for interpreting ecological processes and patterns of biodiversity. Net primary productivity (NPP) on land has long been thought to be greatest in tropical forests and to decrease towards the poles. However, it has recently been claimed that the NPP of mid-latitude forests is as great as, or even greater than, that of …	Ecology; Geography, Physical
540	Paula	NO					J	Balestrieri, A; Remonti, L; Saino, N; Raubenheimer, D	The 'omnivorous badger dilemma': towards an integration of nutrition with the dietary niche in wild mammals	MAMMAL REVIEW	49	4	324	339	10.1111/mam.12164	OCT	2019	Laboratory studies have demonstrated that, given plenty of food, many animals can achieve a species-specific macronutrient intake target by selecting nutritionally balanced foods or combining complementary foods. Wild-living, broad-scope omnivorous species often face great heterogeneity in the composition of available resources. Hence they may be precluded, either locally or seasonally, from meet…	Ecology; Zoology
541	Paula	NO					J	Ulrich, W; Gotelli, NJ	Disentangling community patterns of nestedness and species co-occurrence	OIKOS	116	12	2053	2061	10.1111/j.2007.0030-1299.16173.x	DEC	2007	Two opposing patterns of meta-community organization are nestedness and negative species co-occurrence. Both patterns can be quantified with metrics that are applied to presence-absence matrices and tested with null model analysis. Previous meta-analyses have given conflicting results, with the same set of matrices apparently showing high nestedness (Wright et al. 1998) and negative species co-oc…	Ecology
542	Paula	NO					J	Thomsen, MS; Wernberg, T	Miniview: What affects the forces required to break or dislodge macroalgae?	EUROPEAN JOURNAL OF PHYCOLOGY	40	2	139	148	10.1080/09670260500123591	MAY	2005	The forces required to break or dislodge benthic macroalgae can be linked to many important ecological processes such as survival, transport and dispersal, and it is, therefore, important to understand what factors affect these forces. We review existing studies, using simple vote-counting, to establish what ecological factors have been found to influence macroalgal break forces. We also used the…	Plant Sciences; Marine & Freshwater Biology
543	Paula	NO					J	Mackey, RL; Currie, DJ	The diversity-disturbance relationship: Is it generally strong and peaked?	ECOLOGY	82	12	3479	3492	10.2307/2680166	DEC	2001	The contemporary literature accepts that disturbance strongly influences patterns of species diversity, and that the relationship is peaked, with a maximum at intermediate levels of disturbance. We tested this hypothesis using a compilation of published species diversity-disturbance relationships that were gleaned from a literature search of papers published from 1985 through 1996 and from refere…	Ecology
544	Paula	NO					J	Costantini, D	A meta-analysis of impacts of immune response and infection on oxidative status in vertebrates	CONSERVATION PHYSIOLOGY	10	1	NA	NA	10.1093/conphys/coac018	2023-01-01	2022	Inferring from patterns observed in biomedical research, ecoimmunological theory predicts that oxidative stress is a ubiquitous physiological cost that contributes to generating variation in immune function between individuals or species. This prediction is, however, often challenged by empirical studies testing the relationship between immune response or infection and oxidative status markers. T…	Biodiversity Conservation; Ecology; Environmental Sciences; Physiology
545	Paula	NO					J	Nunez-Regueiro, MM; Siddiqui, SF; Fletcher, RJ	Effects of bioenergy on biodiversity arising from land-use change and crop type	CONSERVATION BIOLOGY	35	1	77	87	10.1111/cobi.13452	FEB	2021	Understanding how the world's flora and fauna will respond to bioenergy expansion is critical. This issue is particularly pronounced considering bioenergy's potential role as a driver of land-use change, the variety of production crops being considered and currently used for biomass, and the diversity of ecosystems that can potentially supply land for bioenergy across the planet. We conducted 2 g…	Biodiversity Conservation; Ecology; Environmental Sciences
546	Paula	NO					J	Vacher, JP; Chave, J; Ficetola, FG; Sommeria-Klein, G; Tao, SL; Thebaud, C; Blanc, M; Camacho, A; Cassimiro, J; Colston, TJ; Dewynter, M; Ernst, R; Gaucher, P; Gomes, JO; Jairam, R; Kok, PJR; Lima, JD; Martinez, Q; Marty, C; Noonan, BP; Nunes, PMS; Ouboter, P; Recoder, R; Rodrigues, MT; Snyder, A; Marques-Souza, S; Fouquet, A	Large-scale DNA-based survey of frogs in Amazonia suggests a vast underestimation of species richness and endemism	JOURNAL OF BIOGEOGRAPHY	47	8	1781	1791	10.1111/jbi.13847	AUG	2020	Aim Mapping Amazonian biodiversity accurately is a major challenge for integrated conservation strategies and to study its origins. However, species boundaries and their respective distribution are notoriously inaccurate in this region. Here, we generated a georeferenced database of short mtDNA sequences from Amazonian frogs, revised the species richness and the delimitation of bioregions of the …	Ecology; Geography, Physical
547	Paula	NO					J	Fenoglio, MS; Rossetti, MR; Videla, M	Negative effects of urbanization on terrestrial arthropod communities: A meta-analysis	GLOBAL ECOLOGY AND BIOGEOGRAPHY	29	8	1412	1429	10.1111/geb.13107	AUG	2020	Aim Urbanization is one of the most significant anthropogenic alterations of the surface of the Earth and constitutes a major threat to biodiversity at the global level. Arthropods are a very diverse group of organisms, with many species that provide essential ecosystem services. However, their response to urbanization is still unclear. Here, we describe the first meta-analysis to evaluate the ov…	Ecology; Geography, Physical
548	Paula	NO					J	McDonald, SE; Lawrence, R; Kendal, L; Rader, R	Ecological, biophysical and production effects of incorporating rest into grazing regimes: A global meta-analysis	JOURNAL OF APPLIED ECOLOGY	56	12	2723	2731	10.1111/1365-2664.13496	DEC	2019	Grazing can have considerable ecological impacts when managed inappropriately, however livestock production is a significant contributor to global food security and the removal of land from production is not always a viable option. Grazing management practices that incorporate periods of planned rest (i.e. strategic-rest grazing) may be an alternative to grazing exclusion or continuous grazing th…	Biodiversity Conservation; Ecology
549	Paula	NO					J	Kollars, NM; Henry, AK; Whalen, MA; Boyer, KE; Cusson, M; Eklof, JS; Hereu, CM; Jorgensen, P; Kiriakopolos, SL; Reynolds, PL; Tomas, F; Turner, MS; Ruesink, JL	Meta-Analysis of Reciprocal Linkages between Temperate Seagrasses and Waterfowl with Implications for Conservation	FRONTIERS IN PLANT SCIENCE	8	NA	NA	NA	10.3389/fpls.2017.02119	2023-12-22	2017	Multi-trophic conservation and management strategies may be necessary if reciprocal linkages between primary producers and their consumers are strong. While herbivory on aquatic plants is well-studied, direct top-down control of seagrass populations has received comparatively little attention, particularly in temperate regions. Herein, we used qualitative and meta-analytic approaches to assess th…	Plant Sciences
550	Paula	NO					J	Veltman, CJ; Westbrooke, IM	Forest bird mortality and baiting practices in New Zealand aerial 1080 operations from 1986 to 2009	NEW ZEALAND JOURNAL OF ECOLOGY	35	1	21	29	NA	NA	2011	We collated 48 surveys of individually banded birds or birds fitted with radio transmitters that were checked before and after 1080 poison (sodium fluoroacctate) baits were aerially distributed to control brushtail possums (Trichosurus vulpecula) in New Zealand forests. The surveys were associated with 34 pest control operations from 1986 to 2009 and covered 13 native bird species, of which four …	Ecology
551	Paula	NO					J	Minello, TJ; Able, KW; Weinstein, MP; Hays, CG	Salt marshes as nurseries for nekton: testing hypotheses on density, growth and survival through meta-analysis	MARINE ECOLOGY PROGRESS SERIES	246	NA	39	59	10.3354/meps246039	NA	2003	We examined the nursery role of salt marshes for transient nekton by searching the literature for data on density, growth, and survival of juvenile fishes and decapod crustaceans in marshes and using meta-analyses to test hypotheses. We analyzed density data from 32 studies conducted throughout the world, Based on fish density, habitat types could be ranked from highest to lowest as: seagrass > v…	Ecology; Marine & Freshwater Biology; Oceanography
552	Paula	NO					J	Lavadinovic, VM; Islas, CA; Chatakonda, MK; Markovic, N; Mbiba, M	Mapping the Research Landscape on Poaching: A Decadal Systematic Review	FRONTIERS IN ECOLOGY AND EVOLUTION	9	NA	NA	NA	10.3389/fevo.2021.630990	2023-05-17	2021	Poaching is a widespread activity that affects wildlife management goals and undermines conservation efforts worldwide. Despite its complexity, poaching is still commonly addressed by researchers as a one-dimensional phenomenon. To deepen the scientific understanding of poaching, we conducted a systematic literature review in the Web of Science and Scopus databases for the last 10 years, followin…	Ecology
553	Paula	NO					J	Ma, ZL; Chen, HYH	Effects of species diversity on fine root productivity in diverse ecosystems: a global meta-analysis	GLOBAL ECOLOGY AND BIOGEOGRAPHY	25	11	1387	1396	10.1111/geb.12488	NOV	2016	AimPositive relationships between plant species diversity and above-ground productivity have been observed across a wide range of terrestrial ecosystems. Despite a critical contribution of below-ground productivity to overall terrestrial productivity, no consensus exists about the nature of the relationship between species diversity and below-ground productivity. LocationGlobal. MethodsWe collect…	Ecology; Geography, Physical
554	Paula	NO					J	Cassan-Wang, H; Goue, N; Saidi, MN; Legay, S; Sivadon, P; Goffner, D; Grima-Pettenati, J	Identification of novel transcription factors regulating secondary cell wall formation in Arabidopsis	FRONTIERS IN PLANT SCIENCE	4	NA	NA	NA	10.3389/fpls.2013.00189	2023-06-11	2013	The presence of lignin in secondary cell walls (SON) is a major factor preventing hydrolytic enzymes from gaining access to cellulose, thereby limiting the saccharification potential of plant biomass. To understand how lignification is regulated is a prerequisite for selecting plant biomass better adapted to bioethanol production. Because transcriptional regulation is a major mechanism controllin…	Plant Sciences
555	Paula	NO					J	Maire, A; Thierry, E; Viechtbauer, W; Daufresne, M	Poleward shift in large-river fish communities detected with a novel meta-analysis framework	FRESHWATER BIOLOGY	64	6	1143	1156	10.1111/fwb.13291	JUN	2019	Ongoing global changes are causing major ecological shifts worldwide. Biological trends need to be assessed over long periods of time to better understand past and current community responses. The present study developed a methodological framework for meta-analyses to be conducted that account for the temporal and spatial autocorrelation of observational data. We provided the R code for processin…	Ecology; Marine & Freshwater Biology
556	Paula	NO					J	Przeslawski, R; Byrne, M; Mellin, C	A review and meta-analysis of the effects of multiple abiotic stressors on marine embryos and larvae	GLOBAL CHANGE BIOLOGY	21	6	2122	2140	10.1111/gcb.12833	JUN	2015	Marine organisms are simultaneously exposed to anthropogenic stressors with likely interactive effects, including synergisms in which the combined effects of multiple stressors are greater than the sum of individual effects. Early life stages of marine organisms are potentially vulnerable to the stressors associated with global change, but identifying general patterns across studies, species and …	Biodiversity Conservation; Ecology; Environmental Sciences
557	Paula	NO					J	Tebele, SM; Marks, RA; Farrant, JM	Two Decades of Desiccation Biology: A Systematic Review of the Best Studied Angiosperm Resurrection Plants	PLANTS-BASEL	10	12	NA	NA	10.3390/plants10122784	DEC	2021	Resurrection plants have an extraordinary ability to survive extreme water loss but still revive full metabolic activity when rehydrated. These plants are useful models to understand the complex biology of vegetative desiccation tolerance. Despite extensive studies of resurrection plants, many details underlying the mechanisms of desiccation tolerance remain unexplored. To summarize the progress …	Plant Sciences
558	Paula	NO					J	Tixier, MS	Predatory Mites (Acari: Phytoseiidae) in Agro-Ecosystems and Conservation Biological Control: A Review and Explorative Approach for Forecasting Plant-Predatory Mite Interactions and Mite Dispersal	FRONTIERS IN ECOLOGY AND EVOLUTION	6	NA	NA	NA	10.3389/fevo.2018.00192	2023-12-14	2018	Phytoseiidae mites are efficient predators, able to control pest mites and small arthropods in crops all over the world, using three biological control strategies: (i) augmentation, (ii) classical, and (iii) conservation. This paper focuses on the latter strategy. Most of those predatory mite species are generalist predators; they are naturally present in agro-ecosystems both on crops and adjacen…	Ecology
559	Paula	NO					J	Robinson, NJ; Figgener, C; Gatto, C; Lazo-Wasem, EA; Paladino, FV; Tomillo, PS; Zardus, JD; Pinou, T	Assessing potential limitations when characterising the epibiota of marine megafauna: Effect of gender, sampling location, and inter-annual variation on the epibiont communities of olive ridley sea turtles	JOURNAL OF EXPERIMENTAL MARINE BIOLOGY AND ECOLOGY	497	NA	71	77	10.1016/j.jembe.2017.09.012	DEC	2017	The epibionts of marine megafauna can serve as valuable indicators of the hoses health or behaviour; however, only a few studies have attempted to determine how and why epibiont communities vary between host individuals, populations, or even species. Further complicating efforts to compare epibiont communities of marine megafaunas is that measures of epibiont abundance and diversity may be influe…	Ecology; Marine & Freshwater Biology
560	Paula	NO					J	Tuck, SL; Phillips, HRP; Hintzen, RE; Scharlemann, JPW; Purvis, A; Hudson, LN	MODISTools - downloading and processing MODIS remotely sensed data in R	ECOLOGY AND EVOLUTION	4	24	4658	4668	10.1002/ece3.1273	DEC	2014	Remotely sensed data - available at medium to high resolution across global spatial and temporal scales - are a valuable resource for ecologists. In particular, products from NASA's MODerate-resolution Imaging Spectroradiometer (MODIS), providing twice-daily global coverage, have been widely used for ecological applications. We present MODISTools, an R package designed to improve the accessing, d…	Ecology; Evolutionary Biology
561	Paula	NO					J	Gardner, TA; Cote, IM; Gill, JA; Grant, A; Watkinson, AR	Hurricanes and Caribbean coral reefs: Impacts, recovery patterns, and role in long-term decline	ECOLOGY	86	1	174	184	10.1890/04-0141	JAN	2005	The decline of corals on tropical reefs is usually ascribed to a combination of natural and anthropogenic factors, but the relative importance of these causes remains unclear. In this paper, we attempt to quantify the contribution of hurricanes to Caribbean coral cover decline over the past two decades using meta-analyses. Our study included published and unpublished data from 286 coral reef site…	Ecology
562	Paula	NO					J	Ratsimba, N; Therond, O; Parry, H; Monteil, C; Vialatte, A	Inconsistent responses of conservation biocontrol to landscape structure: new insights from a network-based review	ECOLOGICAL APPLICATIONS	32	2	NA	NA	10.1002/eap.2456	MAR	2022	Conservation biological control (CBC) has been an active research topic for the last two decades and is now one of the key ways being explored to develop agroecological production systems. Using broad concepts and indicators, recent reviews and meta-analyses have highlighted major inconsistencies in the responses of CBC to landscape structure, revealing their context-dependent nature. To decipher…	Ecology; Environmental Sciences
563	Paula	NO					J	Davidson, IC; Cott, GM; Devaney, JL; Simkanin, C	Differential effects of biological invasions on coastal blue carbon: A global review and meta-analysis	GLOBAL CHANGE BIOLOGY	24	11	5218	5230	10.1111/gcb.14426	NOV	2018	Human-caused shifts in carbon (C) cycling and biotic exchange are defining characteristics of the Anthropocene. In marine systems, saltmarsh, seagrass, and mangrove habitats-collectively known as blue carbon and coastal vegetated habitats (CVHs)-are a leading sequester of global C and increasingly impacted by exotic species invasions. There is growing interest in the effect of invasion by a diver…	Biodiversity Conservation; Ecology; Environmental Sciences
564	Paula	NO					J	Stankowich, T	Ungulate flight responses to human disturbance: A review and meta-analysis	BIOLOGICAL CONSERVATION	141	9	2159	2173	10.1016/j.biocon.2008.06.026	SEP	2008	As human recreation in natural areas increases, so does the potential for disturbance to wildlife, and many factors (environmental, disturbance type, experience with humans) influence the impact of disturbance. However, there exists no comprehensive examination of the effects of human disturbance on ungulate escape responses. I conducted a comprehensive review of studies measuring Artiodactyl esc…	Biodiversity Conservation; Ecology; Environmental Sciences
565	Paula	NO					J	Palacio, FX; Callaghan, CT; Cardoso, P; Hudgins, EJ; Jarzyna, MA; Ottaviani, G; Riva, F; Graco-Roza, C; Shirey, V; Mammola, S	A protocol for reproducible functional diversity analyses	ECOGRAPHY	NA	NA	NA	NA	10.1111/ecog.06287	NA	NA	The widespread use of species traits in basic and applied ecology, conservation and biogeography has led to an exponential increase in functional diversity analyses, with > 10 000 papers published in 2010-2020, and > 1800 papers only in 2021. This interest is reflected in the development of a multitude of theoretical and methodological frameworks for calculating functional diversity, making it ch…	Biodiversity Conservation; Ecology
566	Paula	NO					J	Cornwall, CE; Harvey, BP; Comeau, S; Cornwall, DL; Hall-Spencer, JM; Pena, V; Wada, S; Porzio, L	Understanding coralline algal responses to ocean acidification: Meta-analysis and synthesis	GLOBAL CHANGE BIOLOGY	28	2	362	374	10.1111/gcb.15899	JAN	2022	Ocean acidification (OA) is a major threat to the persistence of biogenic reefs throughout the world's ocean. Coralline algae are comprised of high magnesium calcite and have long been considered one of the most susceptible taxa to the negative impacts of OA. We summarize these impacts and explore the causes of variability in coralline algal responses using a review/qualitative assessment of all …	Biodiversity Conservation; Ecology; Environmental Sciences
567	Paula	NO					J	Groulx, AF; Sargent, RD	Purple Loosestrife Provides Long-Distance Pollinator Attraction to a Coflowering Native Species	INTERNATIONAL JOURNAL OF PLANT SCIENCES	179	8	593	602	10.1086/699739	OCT	2018	Premise of research.The ecological impacts of invasive species on native ecosystems is a topic of intense debate. Recent reviews and meta-analyses have cast doubt on the long-held idea that the impacts of invasive species are universally negative. This may be particularly true in the case of plant-pollinator interactions. Here we describe a field experiment designed to assess the impact of an inv…	Plant Sciences
568	Paula	NO					J	Krasnov, BR; Stanko, M; Matthee, S; Laudisoit, A; Leirs, H; Khokhlova, IS; Korallo-Vinarskaya, NP; Vinarski, MV; Morand, S	Male hosts drive infracommunity structure of ectoparasites	OECOLOGIA	166	4	1099	1110	10.1007/s00442-011-1950-z	AUG	2011	We studied the co-occurrence of flea species in infracommunities of 16 rodents from four regions (South Africa, Tanzania, central Europe and western Siberia) using null models, and predicted that flea co-occurrences will be expressed more strongly in male than in female hosts. We examined patterns of co-occurrence (measured as the C score) in infracommunities of fleas that are parasitic on male a…	Ecology
569	Paula	NO					J	Gao, JJ; Carmel, Y	A global meta-analysis of grazing effects on plant richness	AGRICULTURE ECOSYSTEMS & ENVIRONMENT	302	NA	NA	NA	10.1016/j.agee.2020.107072	2023-10-15	2020	A major challenge in rangeland ecology is understanding diverse responses of diversity to grazing, what factors determine these responses and what their relative importance is. Numerous site-level studies have explored grazing-diversity relations, but meta-analyses of these empirical results at a global scale are scarce. Our goals were to estimate the mean effect of grazing on plant richness and …	Agriculture, Multidisciplinary; Ecology; Environmental Sciences
570	Paula	NO					J	Paul, PA; Bradley, CA; Madden, LV; Lana, FD; Bergstrom, GC; Dill-Macky, R; Esker, PD; Wise, KA; McMullen, M; Grybauskas, A; Kirk, WW; Milus, E; Ruden, K	Meta-Analysis of the Effects of Qol and DMI Fungicide Combinations on Fusarium Head Blight and Deoxynivalenol in Wheat	PLANT DISEASE	102	12	2602	2615	10.1094/PDIS-02-18-0211-RE	DEC	2018	Field trials were conducted in 17 U.S. states to evaluate the effects of quinone outside inhibitor (Qol) and demethylation inhibitor (DMI) fungicide programs on Fusarium head blight index (IND) and deoxynivalenol (DON) toxin in wheat. Four DMI-only treatments applied at Feekes 10.5.1, five Qol-only treatments applied between Feekes 9 or Feekes 10.5, three QoI+DMI mixtures applied at Feekes 10.5, …	Plant Sciences
571	Paula	NO					J	Hsu, YH; Schroeder, J; Winney, I; Burke, T; Nakagawa, S	Are extra-pair males different from cuckolded males? A case study and a meta-analytic examination	MOLECULAR ECOLOGY	24	7	1558	1571	10.1111/mec.13124	APR	2015	Traditional models for female extra-pair matings assume that females benefit indirectly from extra-pair mating behaviour. Under these so-called adaptive models, extra-pair males are hypothesized to have more compatible genotypes, larger body size, exaggerated ornaments or to be older than cuckolded males. Alternatively, (nonadaptive') models that consider female extra-pair matings to be a by-prod…	Biochemistry & Molecular Biology; Ecology; Evolutionary Biology
572	Paula	NO					J	Takahashi, H; Iwakawa, H; Ishibashi, N; Kojima, S; Matsumura, Y; Prananingrum, P; Iwasaki, M; Takahashi, A; Ikezaki, M; Luo, LL; Kobayashi, T; Machida, Y; Machida, C	Meta-Analyses of Microarrays of Arabidopsis asymmetric leaves1 (as1), as2 and Their Modifying Mutants Reveal a Critical Role for the ETT Pathway in Stabilization of Adaxial-Abaxial Patterning and Cell Division During Leaf Development	PLANT AND CELL PHYSIOLOGY	54	3	418	431	10.1093/pcp/pct027	MAR	2013	It is necessary to use algorithms to analyze gene expression data from DNA microarrays, such as in clustering and machine learning. Previously, we developed the knowledge-based fuzzy adaptive resonance theory (KB-FuzzyART), a clustering algorithm suitable for analyzing gene expression data, to find clues for identifying gene networks. Leaf primordia form around the shoot apical meristem (SAM), wh…	Plant Sciences; Cell Biology
573	Paula	NO					J	Chan, NCS; Connolly, SR	Sensitivity of coral calcification to ocean acidification: a meta-analysis	GLOBAL CHANGE BIOLOGY	19	1	282	290	10.1111/gcb.12011	JAN	2013	To date, meta-analyses of effects of acidification have focused on the overall strength of evidence for statistically significant responses; however, to anticipate likely consequences of ocean acidification, quantitative estimates of the magnitude of likely responses are also needed. Herein, we use random effects meta-analysis to produce a systematically integrated measure of the distribution of …	Biodiversity Conservation; Ecology; Environmental Sciences
574	Paula	NO					J	Dawson, MN	Parallel phylogeographic structure in ecologically similar sympatric sister taxa	MOLECULAR ECOLOGY	21	4	987	1004	10.1111/j.1365-294X.2011.05417.x	FEB	2012	Present-day phylogeographic patterns have been shaped by the dual histories of lineages and places, producing a diversity of relationships that may challenge discovery of general rules. For example, the predicted positive correlation between dispersal ability and gene flow has been supported inconsistently, suggesting unaccounted complexity in theory or the comparative framework. Here, I extend t…	Biochemistry & Molecular Biology; Ecology; Evolutionary Biology
575	Paula	NO					J	Soares, FC; Leal, AI; Palmeirim, JM; de Lima, RF	Niche differences may reduce susceptibility to competition between native and non-native birds in oceanic islands	DIVERSITY AND DISTRIBUTIONS	27	8	1507	1518	10.1111/ddi.13298	AUG	2021	Aim Few bird extinctions on oceanic island have been attributed to competition with non-native species, even though it might be an overlooked driver of biodiversity loss. We evaluate the potential competition between native and non-native island bird species, identifying species and island characteristics that enhance it and may promote future extinctions. Location Seventy-three (>100 km(2)) ocea…	Biodiversity Conservation; Ecology
[truncated: 190 more rows]

## Sheet: Metadata
column	details
STUDY_ID	Study ID (assigned by metagear)
REVIEWERS	Reviewer name (defined in metagear)
INCLUDE	Include based on abstract? (Yes, No, Maybe)
pdf_available	Was the pdf available (Yes, No)
include	Include in final analysis? (Yes, No)
data_collected	Did we collect data? (Yes, No)
notes	Notes for exclusion
pub_type	from WOS - publication type
authors	from WOS - authors
title	from WOS - article title
[truncated: 10 more rows]
